# Supplementary material for: Prognostic Evaluation for Patients over 45 Years Old with Gallbladder Adenocarcinoma Resection: A SEER-Based Nomogram Analysis
Source: Biomed Res Int. 2020 Jul 18;2020:6370946. doi: 10.1155/2020/6370946 (PMC7383319; doi:10.1155/2020/6370946)
Supplement: Supplementary Materials — Figure S1: X-tile plots identifying the cut-off of Tumor Size (A, B, C), LODDS (D, E, F). Abbreviations: 16 LODDS: Log odds of positive lymph nodes. Table S1: process of data screening in the SEER database. [file 6370946.f1.zip › 6370946.f1/raw data.xlsx]

## Sheet: Sheet1
ID	Age at diagnosis	Marital status at diagnosis	Race recode (White, Black, Other)	Sex	Grade	8th_T	LODDS	8th_M	RX Summ--Surg Prim Site (1998+)	RX Summ--Scope Reg LN Sur (2003+)	RX Summ--Surg Oth Reg/Dis (2003+)	Radiation recode	Chemotherapy recode (yes, no/unk)	Tumor Size Summary (2016+)	Regional nodes examined (1988+)	Regional nodes positive (1988+)	Survival months	Vital status recode (study cutoff used)	First malignant primary indicator	Primary by international rules
1	65	Married (including common law)	White	Male	Poorly differentiated; Grade III	T3	1.60944	M0	40	1 to 3 regional lymph nodes removed	None; diagnosed at autopsy	None/Unknown	No/Unknown	89	2	2	18	Dead	No	Yes
2	55	Single (never married)	Black	Female	Poorly differentiated; Grade III	T2	1.60944	M0	90	1 to 3 regional lymph nodes removed	None; diagnosed at autopsy	Beam radiation	Yes	80	2	2	28	Dead	Yes	Yes
3	72	Married (including common law)	Other (American Indian/AK Native, Asian/Pacific Islander)	Female	Poorly differentiated; Grade III	T3	1.09861	M1	40	1 to 3 regional lymph nodes removed	None; diagnosed at autopsy	None/Unknown	No/Unknown	16	1	1	6	Dead	Yes	Yes
4	64	Married (including common law)	White	Male	Poorly differentiated; Grade III	T2	-3.3673	M0	40	4 or more regional lymph nodes removed	Non-primary surgical procedure performed	None/Unknown	No/Unknown	3	14	0	150	Alive	Yes	Yes
5	49	Separated	Black	Male	Poorly differentiated; Grade III	T2	-1.09861	M0	60	1 to 3 regional lymph nodes removed	None; diagnosed at autopsy	None/Unknown	No/Unknown	25	1	0	61	Dead	Yes	Yes
6	72	Married (including common law)	White	Male	Poorly differentiated; Grade III	T3	1.09861	M1	30	1 to 3 regional lymph nodes removed	None; diagnosed at autopsy	None/Unknown	Yes	35	1	1	2	Dead	No	Yes
7	84	Widowed	White	Female	Poorly differentiated; Grade III	T2	1.09861	M0	40	1 to 3 regional lymph nodes removed	None; diagnosed at autopsy	None/Unknown	No/Unknown	27	1	1	8	Dead	Yes	Yes
8	57	Divorced	White	Female	Poorly differentiated; Grade III	T3	1.09861	M1	40	1 to 3 regional lymph nodes removed	None; diagnosed at autopsy	None/Unknown	Yes	25	1	1	10	Dead	Yes	Yes
9	77	Married (including common law)	White	Male	Poorly differentiated; Grade III	T3	-1.09861	M0	60	1 to 3 regional lymph nodes removed	None; diagnosed at autopsy	Beam radiation	No/Unknown	30	1	0	16	Dead	No	Yes
10	67	Married (including common law)	White	Female	Well differentiated; Grade I	T3	-2.19722	M0	40	1 to 3 regional lymph nodes removed	Non-primary surgical procedure to other regional sites	Beam radiation	Yes	60	4	0	18	Dead	Yes	Yes
11	47	Divorced	Black	Female	Well differentiated; Grade I	T3	1.09861	M1	40	1 to 3 regional lymph nodes removed	Non-primary surgical procedure to distant site	None/Unknown	No/Unknown	25	1	1	13	Dead	Yes	Yes
12	81	Widowed	White	Female	Well differentiated; Grade I	T1b	-1.09861	M0	40	1 to 3 regional lymph nodes removed	None; diagnosed at autopsy	None/Unknown	No/Unknown	10	1	0	66	Dead	No	Yes
14	75	Widowed	White	Female	Poorly differentiated; Grade III	T3	-1.09861	M0	60	1 to 3 regional lymph nodes removed	None; diagnosed at autopsy	None/Unknown	No/Unknown	60	1	0	18	Dead	No	Yes
15	72	Married (including common law)	White	Female	Moderately differentiated; Grade II	T3	-1.7346	M0	60	4 or more regional lymph nodes removed	None; diagnosed at autopsy	Beam radiation	Yes	36	9	1	16	Dead	No	Yes
16	77	Widowed	White	Female	Undifferentiated; anaplastic; Grade IV	T2	1.09861	M1	40	1 to 3 regional lymph nodes removed	Non-primary surgical procedure to distant site	None/Unknown	No/Unknown	25	1	1	10	Dead	Yes	Yes
17	53	Married (including common law)	Black	Female	Moderately differentiated; Grade II	T3	1.09861	M0	40	1 to 3 regional lymph nodes removed	None; diagnosed at autopsy	Beam radiation	Yes	20	1	1	82	Dead	Yes	Yes
18	84	Widowed	White	Female	Poorly differentiated; Grade III	T2	1.09861	M0	40	1 to 3 regional lymph nodes removed	None; diagnosed at autopsy	None/Unknown	No/Unknown	30	1	1	23	Dead	Yes	Yes
19	79	Divorced	White	Female	Moderately differentiated; Grade II	T2	-1.09861	M0	40	1 to 3 regional lymph nodes removed	None; diagnosed at autopsy	None/Unknown	No/Unknown	9	1	0	145	Alive	Yes	Yes
20	65	Divorced	White	Female	Undifferentiated; anaplastic; Grade IV	T3	1.94591	M0	40	1 to 3 regional lymph nodes removed	None; diagnosed at autopsy	Beam radiation	Yes	12	3	3	3	Dead	Yes	Yes
21	70	Married (including common law)	Other (American Indian/AK Native, Asian/Pacific Islander)	Male	Moderately differentiated; Grade II	T4	-3.13549	M0	40	4 or more regional lymph nodes removed	None; diagnosed at autopsy	None/Unknown	No/Unknown	50	11	0	14	Dead	Yes	Yes
22	71	Married (including common law)	White	Female	Poorly differentiated; Grade III	T2	-2.56495	M0	40	4 or more regional lymph nodes removed	None; diagnosed at autopsy	None/Unknown	No/Unknown	7	6	0	79	Dead	No	Yes
23	83	Widowed	White	Female	Poorly differentiated; Grade III	T2	1.09861	M1	40	1 to 3 regional lymph nodes removed	None; diagnosed at autopsy	Beam radiation	Yes	50	1	1	12	Dead	Yes	Yes
24	68	Married (including common law)	White	Female	Moderately differentiated; Grade II	T2	-1.94591	M0	40	1 to 3 regional lymph nodes removed	None; diagnosed at autopsy	Beam radiation	Yes	25	3	0	17	Dead	No	Yes
25	82	Widowed	White	Female	Moderately differentiated; Grade II	T1b	1.09861	M0	40	1 to 3 regional lymph nodes removed	None; diagnosed at autopsy	None/Unknown	No/Unknown	30	1	1	1	Dead	Yes	Yes
26	60	Widowed	White	Female	Poorly differentiated; Grade III	T2	-1.60944	M0	40	1 to 3 regional lymph nodes removed	None; diagnosed at autopsy	None/Unknown	No/Unknown	4	2	0	150	Alive	Yes	Yes
27	55	Married (including common law)	White	Female	Poorly differentiated; Grade III	T3	-1.29928	M0	60	4 or more regional lymph nodes removed	None; diagnosed at autopsy	Beam radiation	Yes	33	6	1	20	Dead	Yes	Yes
28	46	Married (including common law)	Black	Female	Moderately differentiated; Grade II	T2	-1.09861	M0	40	1 to 3 regional lymph nodes removed	Non-primary surgical procedure performed	Recommended, unknown if administered	No/Unknown	20	1	0	146	Alive	Yes	Yes
29	55	Married (including common law)	White	Female	Poorly differentiated; Grade III	T4	0.510826	M1	60	1 to 3 regional lymph nodes removed	Non-primary surgical procedure to distant site	Beam radiation	Yes	40	3	2	22	Dead	Yes	Yes
30	67	Married (including common law)	Black	Female	Moderately differentiated; Grade II	T2	1.09861	M1	40	1 to 3 regional lymph nodes removed	None; diagnosed at autopsy	None/Unknown	No/Unknown	35	1	1	10	Dead	No	Yes
31	79	Widowed	White	Female	Moderately differentiated; Grade II	T3	-0.990399	M0	60	4 or more regional lymph nodes removed	None; diagnosed at autopsy	Beam radiation	Yes	49	23	6	16	Dead	Yes	Yes
32	75	Single (never married)	White	Female	Well differentiated; Grade I	T1b	-2.19722	M0	40	4 or more regional lymph nodes removed	None; diagnosed at autopsy	None/Unknown	No/Unknown	18	4	0	129	Dead	Yes	Yes
33	66	Single (never married)	White	Female	Moderately differentiated; Grade II	T2	-1.09861	M0	30	1 to 3 regional lymph nodes removed	None; diagnosed at autopsy	None/Unknown	No/Unknown	20	1	0	127	Dead	Yes	Yes
34	74	Married (including common law)	White	Female	Moderately differentiated; Grade II	T1b	-1.94591	M0	40	1 to 3 regional lymph nodes removed	Non-primary surgical procedure to other regional sites	None/Unknown	No/Unknown	12	3	0	112	Dead	Yes	Yes
35	78	Married (including common law)	White	Female	Poorly differentiated; Grade III	T3	-0.200671	M0	30	1 to 3 regional lymph nodes removed	Non-primary surgical procedure to other regional sites	None/Unknown	No/Unknown	15	9	4	8	Dead	Yes	Yes
36	60	Single (never married)	White	Female	Moderately differentiated; Grade II	T2	0.37949	M0	60	4 or more regional lymph nodes removed	None; diagnosed at autopsy	Beam radiation	Yes	25	15	9	14	Dead	Yes	Yes
37	61	Divorced	White	Male	Moderately differentiated; Grade II	T2	-2.3979	M0	40	4 or more regional lymph nodes removed	None; diagnosed at autopsy	None/Unknown	No/Unknown	35	5	0	137	Alive	Yes	Yes
38	51	Married (including common law)	Other (American Indian/AK Native, Asian/Pacific Islander)	Female	Well differentiated; Grade I	T2	-2.56495	M0	40	None	None; diagnosed at autopsy	None/Unknown	No/Unknown	22	6	0	142	Alive	Yes	Yes
39	49	Single (never married)	White	Female	Poorly differentiated; Grade III	T3	2.70805	M1	22	4 or more regional lymph nodes removed	None; diagnosed at autopsy	None/Unknown	No/Unknown	30	7	7	8	Dead	Yes	Yes
40	71	Married (including common law)	Other (American Indian/AK Native, Asian/Pacific Islander)	Female	Moderately differentiated; Grade II	T3	-1.60944	M1	40	1 to 3 regional lymph nodes removed	None; diagnosed at autopsy	None/Unknown	Yes	55	2	0	13	Dead	Yes	Yes
42	94	Widowed	White	Female	Poorly differentiated; Grade III	T3	-2.45674	M1	60	4 or more regional lymph nodes removed	None; diagnosed at autopsy	None/Unknown	No/Unknown	53	18	1	0	Dead	Yes	Yes
43	79	Widowed	White	Female	Moderately differentiated; Grade II	T2	-1.09861	M0	40	None	None; diagnosed at autopsy	None/Unknown	No/Unknown	25	1	0	16	Dead	Yes	Yes
44	65	Married (including common law)	White	Female	Poorly differentiated; Grade III	T2	-1.09861	M0	60	1 to 3 regional lymph nodes removed	None; diagnosed at autopsy	None/Unknown	No/Unknown	20	1	0	67	Dead	Yes	Yes
45	78	Married (including common law)	Other (American Indian/AK Native, Asian/Pacific Islander)	Female	Poorly differentiated; Grade III	T3	-1.09861	M0	40	None	None; diagnosed at autopsy	None/Unknown	No/Unknown	33	1	0	10	Dead	Yes	Yes
46	54	Married (including common law)	Other (American Indian/AK Native, Asian/Pacific Islander)	Female	Moderately differentiated; Grade II	T2	-2.3979	M0	30	4 or more regional lymph nodes removed	Non-primary surgical procedure to other regional sites	None/Unknown	No/Unknown	15	5	0	154	Alive	Yes	Yes
47	84	Widowed	White	Female	Moderately differentiated; Grade II	T3	1.09861	M0	30	1 to 3 regional lymph nodes removed	None; diagnosed at autopsy	None/Unknown	No/Unknown	18	1	1	13	Dead	Yes	Yes
48	66	Married (including common law)	White	Female	Poorly differentiated; Grade III	T3	-1.09861	M0	30	1 to 3 regional lymph nodes removed	None; diagnosed at autopsy	None/Unknown	No/Unknown	28	1	0	9	Dead	Yes	Yes
50	80	Married (including common law)	Other (American Indian/AK Native, Asian/Pacific Islander)	Male	Moderately differentiated; Grade II	T2	1.09861	M0	60	1 to 3 regional lymph nodes removed	None; diagnosed at autopsy	None/Unknown	No/Unknown	30	1	1	20	Dead	Yes	Yes
51	53	Married (including common law)	Other (American Indian/AK Native, Asian/Pacific Islander)	Female	Poorly differentiated; Grade III	T1b	1.09861	M0	40	1 to 3 regional lymph nodes removed	None; diagnosed at autopsy	None/Unknown	No/Unknown	90	1	1	9	Dead	No	Yes
52	71	Married (including common law)	White	Male	Poorly differentiated; Grade III	T3	1.09861	M0	40	1 to 3 regional lymph nodes removed	None; diagnosed at autopsy	None/Unknown	No/Unknown	15	1	1	1	Dead	Yes	Yes
53	73	Married (including common law)	White	Female	Moderately differentiated; Grade II	T3	-1.60944	M0	40	Biopsy or aspiration of regional lymph node, NOS	Non-primary surgical procedure to other regional sites	None/Unknown	No/Unknown	20	2	0	123	Dead	Yes	Yes
54	86	Widowed	White	Male	Poorly differentiated; Grade III	T3	-1.94591	M0	40	1 to 3 regional lymph nodes removed	Non-primary surgical procedure to other regional sites	None/Unknown	No/Unknown	50	3	0	0	Dead	Yes	Yes
55	73	Married (including common law)	White	Male	Moderately differentiated; Grade II	T3	-1.60944	M0	40	1 to 3 regional lymph nodes removed	None; diagnosed at autopsy	None/Unknown	No/Unknown	13	2	0	30	Dead	Yes	Yes
56	69	Single (never married)	Black	Male	Poorly differentiated; Grade III	T1a	-1.29928	M0	30	4 or more regional lymph nodes removed	None; diagnosed at autopsy	Beam radiation	No/Unknown	70	6	1	8	Dead	No	Yes
57	70	Widowed	White	Female	Poorly differentiated; Grade III	T3	-2.83321	M0	40	4 or more regional lymph nodes removed	None; diagnosed at autopsy	None/Unknown	No/Unknown	48	8	0	3	Dead	Yes	Yes
58	74	Widowed	White	Female	Poorly differentiated; Grade III	T3	1.09861	M0	40	1 to 3 regional lymph nodes removed	None; diagnosed at autopsy	None/Unknown	No/Unknown	20	1	1	0	Dead	Yes	Yes
59	66	Married (including common law)	White	Female	Poorly differentiated; Grade III	T2	-1.09861	M0	27	1 to 3 regional lymph nodes removed	None; diagnosed at autopsy	None/Unknown	No/Unknown	25	1	0	144	Alive	Yes	Yes
60	68	Married (including common law)	White	Male	Moderately differentiated; Grade II	T3	-1.09861	M0	60	1 to 3 regional lymph nodes removed	Non-primary surgical procedure performed	None/Unknown	No/Unknown	10	1	0	151	Alive	Yes	Yes
61	65	Married (including common law)	White	Male	Moderately differentiated; Grade II	T2	-1.09861	M0	40	1 to 3 regional lymph nodes removed	Non-primary surgical procedure performed	Beam radiation	Yes	17	1	0	25	Dead	No	Yes
62	88	Widowed	White	Female	Poorly differentiated; Grade III	T1b	-1.09861	M0	40	1 to 3 regional lymph nodes removed	None; diagnosed at autopsy	None/Unknown	No/Unknown	25	1	0	15	Dead	Yes	Yes
63	90	Widowed	Other (American Indian/AK Native, Asian/Pacific Islander)	Female	Moderately differentiated; Grade II	T1b	-1.09861	M0	40	1 to 3 regional lymph nodes removed	None; diagnosed at autopsy	None/Unknown	No/Unknown	25	1	0	69	Dead	Yes	Yes
64	88	Single (never married)	White	Female	Poorly differentiated; Grade III	T2	1.09861	M0	30	1 to 3 regional lymph nodes removed	None; diagnosed at autopsy	None/Unknown	No/Unknown	80	1	1	3	Dead	Yes	Yes
65	77	Married (including common law)	White	Female	Moderately differentiated; Grade II	T2	-1.94591	M0	40	1 to 3 regional lymph nodes removed	None; diagnosed at autopsy	Beam radiation	Yes	30	11	1	118	Dead	Yes	Yes
66	76	Widowed	White	Female	Moderately differentiated; Grade II	T1b	-1.46634	M0	30	4 or more regional lymph nodes removed	Non-primary surgical procedure to other regional sites	Beam radiation	Yes	10	7	1	74	Dead	Yes	Yes
67	82	Widowed	White	Female	Well differentiated; Grade I	T4	-0.367725	M0	60	4 or more regional lymph nodes removed	None; diagnosed at autopsy	None/Unknown	No/Unknown	50	10	4	1	Dead	Yes	Yes
68	51	Married (including common law)	Black	Female	Moderately differentiated; Grade II	T1b	1.09861	M0	30	1 to 3 regional lymph nodes removed	None; diagnosed at autopsy	Beam radiation	Yes	25	1	1	15	Dead	Yes	Yes
69	74	Married (including common law)	White	Female	Well differentiated; Grade I	T3	1.09861	M0	40	1 to 3 regional lymph nodes removed	None; diagnosed at autopsy	Beam radiation	Yes	12	1	1	17	Dead	Yes	Yes
70	53	Divorced	White	Female	Poorly differentiated; Grade III	T3	-1.94591	M1	40	1 to 3 regional lymph nodes removed	Non-primary surgical procedure to distant site	None/Unknown	No/Unknown	30	3	0	9	Dead	Yes	Yes
71	49	Married (including common law)	White	Female	Poorly differentiated; Grade III	T3	0.847298	M1	40	4 or more regional lymph nodes removed	Non-primary surgical procedure to distant site	None/Unknown	Yes	120	4	3	145	Alive	Yes	Yes
72	76	Married (including common law)	White	Male	Well differentiated; Grade I	T3	-2.3979	M1	40	4 or more regional lymph nodes removed	None; diagnosed at autopsy	None/Unknown	No/Unknown	10	5	0	31	Dead	No	Yes
73	80	Widowed	White	Female	Poorly differentiated; Grade III	T2	1.09861	M0	40	1 to 3 regional lymph nodes removed	None; diagnosed at autopsy	Beam radiation	Yes	20	1	1	9	Dead	Yes	Yes
74	72	Married (including common law)	White	Male	Moderately differentiated; Grade II	T2	1.09861	M0	40	1 to 3 regional lymph nodes removed	None; diagnosed at autopsy	Beam radiation	Yes	15	1	1	55	Dead	Yes	Yes
75	69	Married (including common law)	White	Male	Poorly differentiated; Grade III	T2	1.09861	M0	40	1 to 3 regional lymph nodes removed	None; diagnosed at autopsy	Beam radiation	Yes	25	1	1	15	Dead	No	Yes
76	80	Married (including common law)	White	Male	Moderately differentiated; Grade II	T3	-2.19722	M0	60	Number of regional lymph nodes removed unknown	None; diagnosed at autopsy	None/Unknown	No/Unknown	12	4	0	72	Dead	Yes	Yes
77	72	Single (never married)	White	Female	Poorly differentiated; Grade III	T3	-1.09861	M1	60	1 to 3 regional lymph nodes removed	None; diagnosed at autopsy	None/Unknown	No/Unknown	100	1	0	8	Dead	Yes	Yes
78	56	Married (including common law)	Black	Female	Moderately differentiated; Grade II	T3	-1.66501	M1	30	4 or more regional lymph nodes removed	None; diagnosed at autopsy	None/Unknown	No/Unknown	95	21	3	19	Dead	Yes	Yes
79	82	Widowed	White	Female	Well differentiated; Grade I	T1a	-1.09861	M0	40	1 to 3 regional lymph nodes removed	None; diagnosed at autopsy	None/Unknown	No/Unknown	3	1	0	11	Dead	Yes	Yes
80	89	Married (including common law)	White	Female	Moderately differentiated; Grade II	T3	1.09861	M1	40	1 to 3 regional lymph nodes removed	None; diagnosed at autopsy	None/Unknown	No/Unknown	85	1	1	3	Dead	Yes	Yes
81	47	Married (including common law)	White	Female	Poorly differentiated; Grade III	T1b	-1.94591	M0	60	1 to 3 regional lymph nodes removed	None; diagnosed at autopsy	None/Unknown	No/Unknown	45	3	0	108	Alive	Yes	Yes
82	75	Widowed	White	Female	Poorly differentiated; Grade III	T3	1.09861	M0	60	1 to 3 regional lymph nodes removed	None; diagnosed at autopsy	None/Unknown	Yes	20	1	1	25	Dead	Yes	Yes
83	85	Married (including common law)	Other (American Indian/AK Native, Asian/Pacific Islander)	Male	Well differentiated; Grade I	T3	1.09861	M0	40	1 to 3 regional lymph nodes removed	None; diagnosed at autopsy	None/Unknown	No/Unknown	13	1	1	7	Dead	Yes	Yes
84	73	Married (including common law)	Other (American Indian/AK Native, Asian/Pacific Islander)	Male	Moderately differentiated; Grade II	T4	-1.94591	M0	50	1 to 3 regional lymph nodes removed	None; diagnosed at autopsy	None/Unknown	No/Unknown	100	3	0	4	Dead	Yes	Yes
85	82	Married (including common law)	White	Male	Moderately differentiated; Grade II	T2	1.09861	M0	40	1 to 3 regional lymph nodes removed	None; diagnosed at autopsy	None/Unknown	No/Unknown	45	1	1	1	Dead	Yes	Yes
86	77	Single (never married)	White	Female	Poorly differentiated; Grade III	T4	-1.94591	M0	60	1 to 3 regional lymph nodes removed	None; diagnosed at autopsy	None/Unknown	No/Unknown	60	3	0	2	Dead	Yes	Yes
87	52	Married (including common law)	Other (American Indian/AK Native, Asian/Pacific Islander)	Male	Poorly differentiated; Grade III	T3	-1.94591	M0	60	4 or more regional lymph nodes removed	None; diagnosed at autopsy	None/Unknown	No/Unknown	57	27	3	3	Dead	Yes	Yes
88	72	Married (including common law)	White	Female	Moderately differentiated; Grade II	T2	-1.94591	M0	40	1 to 3 regional lymph nodes removed	None; diagnosed at autopsy	None/Unknown	No/Unknown	15	3	0	27	Dead	Yes	Yes
89	72	Married (including common law)	White	Male	Moderately differentiated; Grade II	T1b	-2.3979	M0	40	4 or more regional lymph nodes removed	None; diagnosed at autopsy	None/Unknown	No/Unknown	28	5	0	138	Alive	Yes	Yes
90	67	Married (including common law)	White	Female	Moderately differentiated; Grade II	T3	-1.94591	M0	40	1 to 3 regional lymph nodes removed	Any combo of sur proc to oth rg, dis lym nd, and/or dis site	None/Unknown	No/Unknown	12	3	0	141	Alive	Yes	Yes
91	78	Married (including common law)	White	Female	Poorly differentiated; Grade III	T3	1.09861	M0	40	1 to 3 regional lymph nodes removed	None; diagnosed at autopsy	None/Unknown	Yes	30	1	1	6	Dead	Yes	Yes
92	85	Widowed	White	Female	Poorly differentiated; Grade III	T3	1.09861	M1	40	1 to 3 regional lymph nodes removed	None; diagnosed at autopsy	Beam radiation	Yes	30	1	1	10	Dead	Yes	Yes
93	57	Married (including common law)	Black	Male	Poorly differentiated; Grade III	T2	1.09861	M1	40	1 to 3 regional lymph nodes removed	Non-primary surgical procedure to distant site	None/Unknown	Yes	25	1	1	35	Dead	Yes	Yes
96	60	Married (including common law)	Black	Male	Poorly differentiated; Grade III	T1b	-1.09861	M0	60	None	None; diagnosed at autopsy	None/Unknown	No/Unknown	50	1	0	6	Dead	Yes	Yes
97	69	Married (including common law)	Black	Male	Poorly differentiated; Grade III	T2	1.60944	M0	40	1 to 3 regional lymph nodes removed	None; diagnosed at autopsy	Beam radiation	No/Unknown	20	2	2	5	Dead	Yes	Yes
98	79	Married (including common law)	White	Male	Poorly differentiated; Grade III	T4	1.09861	M0	40	1 to 3 regional lymph nodes removed	None; diagnosed at autopsy	None/Unknown	No/Unknown	15	1	1	0	Alive	Yes	Yes
99	79	Married (including common law)	White	Female	Moderately differentiated; Grade II	T3	-1.09861	M0	40	1 to 3 regional lymph nodes removed	None; diagnosed at autopsy	None/Unknown	No/Unknown	40	1	0	24	Dead	Yes	Yes
100	59	Married (including common law)	Other (American Indian/AK Native, Asian/Pacific Islander)	Female	Poorly differentiated; Grade III	T3	1.60944	M1	40	1 to 3 regional lymph nodes removed	None; diagnosed at autopsy	None/Unknown	No/Unknown	50	2	2	3	Dead	Yes	Yes
101	61	Married (including common law)	White	Female	Undifferentiated; anaplastic; Grade IV	T3	-0.587787	M0	60	4 or more regional lymph nodes removed	None; diagnosed at autopsy	Beam radiation	Yes	50	6	2	39	Dead	Yes	Yes
102	90	Married (including common law)	Other (American Indian/AK Native, Asian/Pacific Islander)	Male	Poorly differentiated; Grade III	T2	1.09861	M0	30	1 to 3 regional lymph nodes removed	None; diagnosed at autopsy	None/Unknown	No/Unknown	26	1	1	2	Dead	Yes	Yes
103	66	Married (including common law)	White	Female	Poorly differentiated; Grade III	T3	1.60944	M0	40	1 to 3 regional lymph nodes removed	None; diagnosed at autopsy	Beam radiation	Yes	25	2	2	11	Dead	Yes	Yes
104	66	Married (including common law)	White	Male	Moderately differentiated; Grade II	T2	-1.09861	M0	40	1 to 3 regional lymph nodes removed	None; diagnosed at autopsy	Beam radiation	Yes	25	1	0	8	Dead	Yes	Yes
106	68	Widowed	White	Female	Poorly differentiated; Grade III	T3	1.09861	M1	30	1 to 3 regional lymph nodes removed	None; diagnosed at autopsy	None/Unknown	No/Unknown	42	1	1	0	Dead	Yes	Yes
107	74	Married (including common law)	White	Female	Poorly differentiated; Grade III	T3	1.09861	M0	40	1 to 3 regional lymph nodes removed	None; diagnosed at autopsy	None/Unknown	No/Unknown	30	1	1	6	Dead	Yes	Yes
108	57	Married (including common law)	White	Female	Poorly differentiated; Grade III	T3	-1.09861	M0	40	Number of regional lymph nodes removed unknown	Non-primary surgical procedure to other regional sites	Beam radiation	Yes	55	1	0	133	Alive	Yes	Yes
109	64	Married (including common law)	White	Female	Poorly differentiated; Grade III	T2	-1.60944	M0	40	1 to 3 regional lymph nodes removed	None; diagnosed at autopsy	None/Unknown	No/Unknown	22	2	0	8	Dead	Yes	Yes
110	47	Married (including common law)	White	Female	Poorly differentiated; Grade III	T3	-1.335	M0	60	4 or more regional lymph nodes removed	None; diagnosed at autopsy	None/Unknown	No/Unknown	26	11	2	12	Dead	Yes	Yes
111	72	Widowed	White	Female	Well differentiated; Grade I	T2	1.09861	M0	40	1 to 3 regional lymph nodes removed	None; diagnosed at autopsy	Beam radiation	Yes	40	1	1	29	Dead	Yes	Yes
112	79	Married (including common law)	Other (American Indian/AK Native, Asian/Pacific Islander)	Male	Poorly differentiated; Grade III	T1a	-1.09861	M0	40	1 to 3 regional lymph nodes removed	None; diagnosed at autopsy	None/Unknown	No/Unknown	32	1	0	21	Dead	Yes	Yes
113	81	Widowed	White	Female	Poorly differentiated; Grade III	T3	0	M0	60	4 or more regional lymph nodes removed	None; diagnosed at autopsy	None/Unknown	No/Unknown	60	4	2	2	Dead	Yes	Yes
114	90	Widowed	White	Female	Poorly differentiated; Grade III	T3	-1.09861	M1	30	1 to 3 regional lymph nodes removed	None; diagnosed at autopsy	None/Unknown	No/Unknown	25	1	0	0	Dead	Yes	Yes
115	77	Married (including common law)	White	Male	Poorly differentiated; Grade III	T3	-1.09861	M0	60	1 to 3 regional lymph nodes removed	None; diagnosed at autopsy	None/Unknown	No/Unknown	110	1	0	0	Dead	Yes	Yes
116	73	Married (including common law)	White	Male	Moderately differentiated; Grade II	T2	1.09861	M0	40	1 to 3 regional lymph nodes removed	None; diagnosed at autopsy	Beam radiation	Yes	5	1	1	24	Dead	Yes	Yes
117	85	Widowed	White	Female	Moderately differentiated; Grade II	T2	1.09861	M1	40	Sentinel lymph node biopsy	None; diagnosed at autopsy	None/Unknown	No/Unknown	35	1	1	3	Dead	Yes	Yes
118	77	Married (including common law)	White	Female	Well differentiated; Grade I	T2	-1.09861	M0	40	1 to 3 regional lymph nodes removed	None; diagnosed at autopsy	None/Unknown	No/Unknown	25	1	0	100	Dead	Yes	Yes
119	58	Divorced	Black	Female	Moderately differentiated; Grade II	T3	1.09861	M0	40	1 to 3 regional lymph nodes removed	None; diagnosed at autopsy	None/Unknown	No/Unknown	40	1	1	8	Dead	Yes	Yes
120	62	Widowed	White	Female	Moderately differentiated; Grade II	T2	-2.45674	M0	40	4 or more regional lymph nodes removed	None; diagnosed at autopsy	Beam radiation	Yes	50	18	1	117	Dead	Yes	Yes
121	67	Widowed	Black	Female	Moderately differentiated; Grade II	T3	-2.70805	M1	60	4 or more regional lymph nodes removed	Non-primary surgical procedure to distant site	None/Unknown	No/Unknown	30	7	0	13	Dead	Yes	Yes
122	64	Married (including common law)	Black	Male	Poorly differentiated; Grade III	T3	-0.847298	M0	20	4 or more regional lymph nodes removed	None; diagnosed at autopsy	None/Unknown	No/Unknown	4	4	1	8	Dead	Yes	Yes
123	76	Married (including common law)	White	Female	Poorly differentiated; Grade III	T3	1.09861	M0	30	1 to 3 regional lymph nodes removed	None; diagnosed at autopsy	Beam radiation	Yes	32	1	1	22	Dead	Yes	Yes
124	69	Single (never married)	White	Female	Undifferentiated; anaplastic; Grade IV	T3	-2.33537	M1	60	4 or more regional lymph nodes removed	Non-primary surgical procedure to distant site	None/Unknown	No/Unknown	57	16	1	3	Dead	No	Yes
125	66	Widowed	White	Male	Poorly differentiated; Grade III	T3	-1.335	M1	40	4 or more regional lymph nodes removed	None; diagnosed at autopsy	None/Unknown	Yes	57	11	2	9	Dead	Yes	Yes
126	66	Married (including common law)	White	Male	Poorly differentiated; Grade III	T3	-2.3979	M1	30	4 or more regional lymph nodes removed	Non-primary surgical procedure to other regional sites	None/Unknown	Yes	40	5	0	19	Dead	No	Yes
127	55	Married (including common law)	White	Female	Moderately differentiated; Grade II	T3	1.60944	M0	40	4 or more regional lymph nodes removed	None; diagnosed at autopsy	Beam radiation	Yes	38	8	7	16	Dead	Yes	Yes
128	66	Married (including common law)	White	Male	Moderately differentiated; Grade II	T3	-2.94444	M1	30	4 or more regional lymph nodes removed	None; diagnosed at autopsy	Beam radiation	Yes	56	9	0	8	Dead	Yes	Yes
129	69	Widowed	White	Female	Poorly differentiated; Grade III	T3	1.09861	M0	40	1 to 3 regional lymph nodes removed	None; diagnosed at autopsy	None/Unknown	No/Unknown	45	1	1	2	Dead	Yes	Yes
130	81	Married (including common law)	White	Female	Poorly differentiated; Grade III	T3	-2.19722	M0	40	1 to 3 regional lymph nodes removed	None; diagnosed at autopsy	None/Unknown	No/Unknown	1	4	0	135	Alive	No	Yes
131	73	Married (including common law)	White	Male	Poorly differentiated; Grade III	T3	0.587787	M0	60	4 or more regional lymph nodes removed	None; diagnosed at autopsy	None/Unknown	No/Unknown	42	6	4	7	Dead	Yes	Yes
132	78	Widowed	White	Female	Moderately differentiated; Grade II	T3	1.09861	M1	60	1 to 3 regional lymph nodes removed	None; diagnosed at autopsy	None/Unknown	No/Unknown	100	1	1	2	Dead	Yes	Yes
133	60	Married (including common law)	Other (American Indian/AK Native, Asian/Pacific Islander)	Female	Moderately differentiated; Grade II	T1b	-1.94591	M0	30	1 to 3 regional lymph nodes removed	None; diagnosed at autopsy	None/Unknown	No/Unknown	25	3	0	111	Dead	Yes	Yes
134	66	Married (including common law)	Other (American Indian/AK Native, Asian/Pacific Islander)	Female	Moderately differentiated; Grade II	T2	-1.09861	M0	10	1 to 3 regional lymph nodes removed	None; diagnosed at autopsy	Beam radiation	No/Unknown	992	1	0	132	Alive	Yes	Yes
135	86	Widowed	White	Female	Poorly differentiated; Grade III	T2	1.09861	M0	40	1 to 3 regional lymph nodes removed	None; diagnosed at autopsy	None/Unknown	No/Unknown	21	1	1	131	Alive	Yes	Yes
136	79	Married (including common law)	White	Female	Poorly differentiated; Grade III	T3	-2.56495	M0	40	1 to 3 regional lymph nodes removed	Non-primary surgical procedure to other regional sites	None/Unknown	No/Unknown	15	6	0	143	Alive	Yes	Yes
137	84	Widowed	White	Female	Moderately differentiated; Grade II	T2	-2.12026	M0	60	4 or more regional lymph nodes removed	None; diagnosed at autopsy	None/Unknown	No/Unknown	34	13	1	83	Dead	Yes	Yes
138	62	Married (including common law)	White	Female	Poorly differentiated; Grade III	T3	-1.09861	M0	40	1 to 3 regional lymph nodes removed	None; diagnosed at autopsy	None/Unknown	No/Unknown	20	1	0	1	Dead	Yes	Yes
140	71	Married (including common law)	White	Female	Moderately differentiated; Grade II	T2	-1.60944	M0	40	1 to 3 regional lymph nodes removed	Non-primary surgical procedure to distant site	None/Unknown	No/Unknown	13	2	0	49	Dead	Yes	Yes
141	70	Married (including common law)	White	Female	Poorly differentiated; Grade III	T2	-1.09861	M0	90	1 to 3 regional lymph nodes removed	None; diagnosed at autopsy	None/Unknown	No/Unknown	85	1	0	41	Dead	No	Yes
142	75	Married (including common law)	White	Female	Moderately differentiated; Grade II	T4	1.09861	M0	40	1 to 3 regional lymph nodes removed	None; diagnosed at autopsy	None/Unknown	No/Unknown	30	1	1	3	Dead	Yes	Yes
143	70	Married (including common law)	White	Male	Well differentiated; Grade I	T2	-1.09861	M0	40	1 to 3 regional lymph nodes removed	None; diagnosed at autopsy	None/Unknown	No/Unknown	25	1	0	22	Dead	Yes	Yes
144	80	Widowed	White	Female	Moderately differentiated; Grade II	T2	-1.09861	M0	40	1 to 3 regional lymph nodes removed	None; diagnosed at autopsy	None/Unknown	No/Unknown	20	1	0	13	Dead	Yes	Yes
145	68	Married (including common law)	Other (American Indian/AK Native, Asian/Pacific Islander)	Male	Well differentiated; Grade I	T4	-1.60944	M0	50	1 to 3 regional lymph nodes removed	None; diagnosed at autopsy	Beam radiation	Yes	25	2	0	33	Dead	Yes	Yes
146	70	Married (including common law)	Other (American Indian/AK Native, Asian/Pacific Islander)	Female	Moderately differentiated; Grade II	T2	0.510826	M0	40	1 to 3 regional lymph nodes removed	None; diagnosed at autopsy	Beam radiation	Yes	35	3	2	132	Alive	Yes	Yes
148	65	Divorced	White	Female	Poorly differentiated; Grade III	T2	1.09861	M0	40	1 to 3 regional lymph nodes removed	None; diagnosed at autopsy	Beam radiation	Yes	34	1	1	26	Dead	Yes	Yes
149	57	Married (including common law)	White	Male	Moderately differentiated; Grade II	T3	0.847298	M0	60	4 or more regional lymph nodes removed	None; diagnosed at autopsy	None/Unknown	No/Unknown	65	4	3	2	Dead	Yes	Yes
150	77	Widowed	White	Male	Moderately differentiated; Grade II	T3	-1.09861	M1	40	1 to 3 regional lymph nodes removed	None; diagnosed at autopsy	None/Unknown	No/Unknown	48	1	0	19	Dead	Yes	Yes
151	68	Married (including common law)	White	Female	Poorly differentiated; Grade III	T3	1.09861	M0	30	1 to 3 regional lymph nodes removed	None; diagnosed at autopsy	Radiation, NOS method or source not specified	Yes	35	1	1	12	Dead	Yes	Yes
152	79	Married (including common law)	White	Female	Poorly differentiated; Grade III	T3	1.09861	M0	40	1 to 3 regional lymph nodes removed	None; diagnosed at autopsy	Beam radiation	Yes	30	1	1	15	Dead	Yes	Yes
153	61	Divorced	Black	Female	Moderately differentiated; Grade II	T2	-1.09861	M0	40	Sentinel lymph node biopsy	None; diagnosed at autopsy	None/Unknown	No/Unknown	18	1	0	139	Alive	Yes	Yes
154	61	Married (including common law)	White	Male	Well differentiated; Grade I	T3	-0.336472	M0	60	4 or more regional lymph nodes removed	None; diagnosed at autopsy	Beam radiation	No/Unknown	30	5	2	16	Dead	Yes	Yes
155	78	Widowed	White	Female	Poorly differentiated; Grade III	T2	-0.510826	M0	40	1 to 3 regional lymph nodes removed	Non-primary surgical procedure to distant site	None/Unknown	No/Unknown	32	3	1	85	Dead	Yes	Yes
156	74	Married (including common law)	White	Male	Moderately differentiated; Grade II	T2	-0.955511	M0	30	4 or more regional lymph nodes removed	Non-primary surgical procedure performed	Beam radiation	Yes	40	8	2	24	Dead	Yes	Yes
157	66	Divorced	White	Female	Moderately differentiated; Grade II	T3	1.60944	M0	40	1 to 3 regional lymph nodes removed	None; diagnosed at autopsy	None/Unknown	No/Unknown	35	2	2	4	Dead	Yes	Yes
158	51	Married (including common law)	Black	Male	Poorly differentiated; Grade III	T3	-1.60944	M0	40	1 to 3 regional lymph nodes removed	Non-primary surgical procedure to other regional sites	Beam radiation	No/Unknown	50	2	0	139	Alive	Yes	Yes
159	62	Single (never married)	Black	Female	Moderately differentiated; Grade II	T2	1.09861	M1	30	1 to 3 regional lymph nodes removed	None; diagnosed at autopsy	Beam radiation	No/Unknown	18	1	1	17	Dead	Yes	Yes
160	84	Married (including common law)	White	Female	Moderately differentiated; Grade II	T2	1.09861	M0	40	1 to 3 regional lymph nodes removed	Unknown; death certificate only	None/Unknown	No/Unknown	18	1	1	0	Dead	Yes	Yes
161	81	Married (including common law)	White	Male	Poorly differentiated; Grade III	T3	1.09861	M0	40	1 to 3 regional lymph nodes removed	None; diagnosed at autopsy	None/Unknown	No/Unknown	40	1	1	32	Dead	Yes	Yes
162	52	Married (including common law)	White	Female	Moderately differentiated; Grade II	T3	-2.70805	M0	40	4 or more regional lymph nodes removed	Non-primary surgical procedure to other regional sites	None/Unknown	No/Unknown	9	7	0	41	Dead	Yes	Yes
163	54	Married (including common law)	Black	Male	Poorly differentiated; Grade III	T2	-2.70805	M0	40	4 or more regional lymph nodes removed	None; diagnosed at autopsy	None/Unknown	No/Unknown	15	7	0	135	Alive	Yes	Yes
164	67	Married (including common law)	White	Female	Moderately differentiated; Grade II	T4	0	M1	60	None	Non-primary surgical procedure to distant lymph node(s)	None/Unknown	No/Unknown	55	4	2	2	Dead	Yes	Yes
165	59	Divorced	Black	Female	Undifferentiated; anaplastic; Grade IV	T3	1.09861	M1	40	1 to 3 regional lymph nodes removed	None; diagnosed at autopsy	None/Unknown	Yes	30	1	1	11	Dead	Yes	Yes
166	72	Divorced	Other (American Indian/AK Native, Asian/Pacific Islander)	Male	Well differentiated; Grade I	T1b	-2.3979	M0	60	4 or more regional lymph nodes removed	Non-primary surgical procedure performed	None/Unknown	No/Unknown	10	5	0	14	Dead	No	Yes
167	71	Widowed	Other (American Indian/AK Native, Asian/Pacific Islander)	Female	Poorly differentiated; Grade III	T3	-1.09861	M0	40	1 to 3 regional lymph nodes removed	None; diagnosed at autopsy	None/Unknown	No/Unknown	39	1	0	36	Dead	Yes	Yes
168	45	Single (never married)	White	Female	Poorly differentiated; Grade III	T2	-2.19722	M0	40	4 or more regional lymph nodes removed	None; diagnosed at autopsy	None/Unknown	No/Unknown	25	4	0	35	Dead	Yes	Yes
169	78	Married (including common law)	Other (American Indian/AK Native, Asian/Pacific Islander)	Female	Poorly differentiated; Grade III	T3	-0.510826	M0	30	1 to 3 regional lymph nodes removed	None; diagnosed at autopsy	Beam radiation	No/Unknown	9	3	1	14	Dead	Yes	Yes
170	68	Married (including common law)	Other (American Indian/AK Native, Asian/Pacific Islander)	Male	Moderately differentiated; Grade II	T3	-1.09861	M0	40	1 to 3 regional lymph nodes removed	None; diagnosed at autopsy	Beam radiation	No/Unknown	10	1	0	21	Dead	Yes	Yes
171	58	Married (including common law)	White	Female	Poorly differentiated; Grade III	T2	1.09861	M0	40	1 to 3 regional lymph nodes removed	None; diagnosed at autopsy	None/Unknown	No/Unknown	35	1	1	1	Dead	Yes	Yes
172	54	Married (including common law)	White	Male	Poorly differentiated; Grade III	T3	1.09861	M0	30	1 to 3 regional lymph nodes removed	Non-primary surgical procedure to other regional sites	Beam radiation	Yes	20	1	1	41	Dead	Yes	Yes
173	73	Separated	Black	Male	Poorly differentiated; Grade III	T3	-1.60944	M1	40	1 to 3 regional lymph nodes removed	Non-primary surgical procedure to other regional sites	Beam radiation	Yes	25	2	0	13	Dead	No	Yes
174	75	Divorced	Black	Female	Moderately differentiated; Grade II	T2	-1.09861	M0	40	1 to 3 regional lymph nodes removed	None; diagnosed at autopsy	None/Unknown	No/Unknown	15	1	0	35	Dead	Yes	Yes
175	88	Widowed	White	Female	Well differentiated; Grade I	T2	1.60944	M0	40	1 to 3 regional lymph nodes removed	None; diagnosed at autopsy	None/Unknown	Yes	25	2	2	7	Dead	Yes	Yes
176	82	Widowed	White	Female	Moderately differentiated; Grade II	T2	-1.09861	M0	40	1 to 3 regional lymph nodes removed	Non-primary surgical procedure to distant site	None/Unknown	No/Unknown	60	1	0	17	Dead	Yes	Yes
177	76	Widowed	White	Female	Poorly differentiated; Grade III	T3	-1.94591	M0	40	1 to 3 regional lymph nodes removed	None; diagnosed at autopsy	None/Unknown	Yes	35	3	0	12	Dead	Yes	Yes
178	57	Married (including common law)	Black	Male	Well differentiated; Grade I	T1b	-1.60944	M0	40	1 to 3 regional lymph nodes removed	Non-primary surgical procedure to other regional sites	None/Unknown	No/Unknown	40	2	0	29	Dead	Yes	Yes
179	86	Married (including common law)	White	Female	Moderately differentiated; Grade II	T3	1.09861	M0	40	1 to 3 regional lymph nodes removed	None; diagnosed at autopsy	Beam radiation	Yes	8	1	1	26	Dead	Yes	Yes
180	67	Married (including common law)	White	Male	Poorly differentiated; Grade III	T3	-1.09861	M0	40	1 to 3 regional lymph nodes removed	None; diagnosed at autopsy	None/Unknown	No/Unknown	12	1	0	16	Dead	Yes	Yes
181	57	Married (including common law)	White	Female	Moderately differentiated; Grade II	T3	2.70805	M0	60	4 or more regional lymph nodes removed	Non-primary surgical procedure to other regional sites	Beam radiation	Yes	32	7	7	36	Dead	Yes	Yes
182	74	Married (including common law)	White	Male	Moderately differentiated; Grade II	T2	-1.09861	M0	40	1 to 3 regional lymph nodes removed	None; diagnosed at autopsy	None/Unknown	No/Unknown	20	1	0	55	Dead	Yes	Yes
183	67	Married (including common law)	White	Female	Moderately differentiated; Grade II	T3	1.09861	M1	50	1 to 3 regional lymph nodes removed	None; diagnosed at autopsy	None/Unknown	No/Unknown	15	1	1	1	Dead	Yes	Yes
184	74	Married (including common law)	White	Female	Moderately differentiated; Grade II	T2	0	M0	40	1 to 3 regional lymph nodes removed	None; diagnosed at autopsy	None/Unknown	Yes	16	2	1	28	Dead	Yes	Yes
185	63	Married (including common law)	White	Female	Poorly differentiated; Grade III	T4	1.60944	M0	40	1 to 3 regional lymph nodes removed	None; diagnosed at autopsy	None/Unknown	No/Unknown	40	2	2	4	Dead	Yes	Yes
186	71	Married (including common law)	White	Female	Poorly differentiated; Grade III	T2	1.09861	M0	40	1 to 3 regional lymph nodes removed	Non-primary surgical procedure to distant site	Beam radiation	No/Unknown	20	1	1	34	Dead	Yes	Yes
187	64	Separated	White	Male	Moderately differentiated; Grade II	T2	-0.847298	M1	40	4 or more regional lymph nodes removed	None; diagnosed at autopsy	None/Unknown	Yes	45	4	1	61	Dead	Yes	Yes
188	84	Married (including common law)	White	Male	Poorly differentiated; Grade III	T3	1.09861	M0	40	1 to 3 regional lymph nodes removed	None; diagnosed at autopsy	None/Unknown	No/Unknown	20	1	1	4	Dead	No	Yes
189	65	Married (including common law)	White	Female	Poorly differentiated; Grade III	T3	1.09861	M1	40	1 to 3 regional lymph nodes removed	Non-primary surgical procedure to distant site	None/Unknown	Yes	35	1	1	13	Dead	Yes	Yes
191	74	Married (including common law)	White	Female	Moderately differentiated; Grade II	T3	1.09861	M0	30	1 to 3 regional lymph nodes removed	None; diagnosed at autopsy	Beam radiation	No/Unknown	35	1	1	14	Dead	Yes	Yes
192	84	Married (including common law)	White	Female	Undifferentiated; anaplastic; Grade IV	T2	1.09861	M0	40	1 to 3 regional lymph nodes removed	None; diagnosed at autopsy	None/Unknown	No/Unknown	40	1	1	17	Alive	Yes	Yes
193	90	Married (including common law)	White	Female	Undifferentiated; anaplastic; Grade IV	T3	1.09861	M0	40	1 to 3 regional lymph nodes removed	None; diagnosed at autopsy	None/Unknown	No/Unknown	25	1	1	0	Dead	Yes	Yes
194	73	Married (including common law)	White	Male	Moderately differentiated; Grade II	T1a	-1.09861	M0	40	1 to 3 regional lymph nodes removed	None; diagnosed at autopsy	None/Unknown	No/Unknown	22	1	0	31	Dead	Yes	Yes
195	49	Married (including common law)	White	Male	Poorly differentiated; Grade III	T3	-1.6864	M0	60	4 or more regional lymph nodes removed	None; diagnosed at autopsy	Beam radiation	Yes	50	15	2	15	Dead	Yes	Yes
196	55	Married (including common law)	Black	Female	Poorly differentiated; Grade III	T3	0	M0	40	1 to 3 regional lymph nodes removed	None; diagnosed at autopsy	Beam radiation	No/Unknown	35	2	1	130	Alive	No	Yes
197	76	Married (including common law)	White	Female	Moderately differentiated; Grade II	T2	-2.19722	M0	40	4 or more regional lymph nodes removed	Non-primary surgical procedure performed	None/Unknown	No/Unknown	45	4	0	121	Alive	No	Yes
198	80	Widowed	White	Female	Moderately differentiated; Grade II	T4	1.09861	M0	40	1 to 3 regional lymph nodes removed	None; diagnosed at autopsy	None/Unknown	No/Unknown	50	1	1	0	Dead	Yes	Yes
199	63	Married (including common law)	Other (American Indian/AK Native, Asian/Pacific Islander)	Female	Moderately differentiated; Grade II	T3	0.510826	M0	50	1 to 3 regional lymph nodes removed	Non-primary surgical procedure to other regional sites	Beam radiation	Yes	85	3	2	10	Dead	Yes	Yes
200	55	Married (including common law)	White	Female	Moderately differentiated; Grade II	T2	1.09861	M1	30	1 to 3 regional lymph nodes removed	None; diagnosed at autopsy	None/Unknown	No/Unknown	30	1	1	16	Dead	Yes	Yes
201	84	Widowed	White	Female	Poorly differentiated; Grade III	T2	1.09861	M0	40	1 to 3 regional lymph nodes removed	None; diagnosed at autopsy	None/Unknown	No/Unknown	35	1	1	1	Dead	No	Yes
202	57	Single (never married)	White	Female	Moderately differentiated; Grade II	T2	-2.83321	M0	40	4 or more regional lymph nodes removed	Non-primary surgical procedure to other regional sites	None/Unknown	No/Unknown	25	8	0	127	Dead	Yes	Yes
203	59	Widowed	White	Female	Poorly differentiated; Grade III	T1b	1.09861	M0	40	1 to 3 regional lymph nodes removed	None; diagnosed at autopsy	Beam radiation	Yes	40	1	1	14	Dead	Yes	Yes
204	82	Married (including common law)	White	Male	Poorly differentiated; Grade III	T2	1.09861	M0	40	1 to 3 regional lymph nodes removed	None; diagnosed at autopsy	None/Unknown	No/Unknown	25	1	1	14	Dead	Yes	Yes
205	59	Separated	Black	Female	Moderately differentiated; Grade II	T2	-1.94591	M0	40	1 to 3 regional lymph nodes removed	Non-primary surgical procedure to other regional sites	None/Unknown	No/Unknown	25	3	0	124	Alive	Yes	Yes
206	69	Widowed	White	Female	Poorly differentiated; Grade III	T2	1.09861	M0	40	1 to 3 regional lymph nodes removed	None; diagnosed at autopsy	None/Unknown	Yes	20	1	1	40	Dead	Yes	Yes
207	78	Married (including common law)	Black	Female	Poorly differentiated; Grade III	T2	-0.788457	M0	60	4 or more regional lymph nodes removed	None; diagnosed at autopsy	None/Unknown	No/Unknown	40	7	2	112	Alive	Yes	Yes
208	91	Single (never married)	White	Female	Poorly differentiated; Grade III	T3	1.09861	M0	40	1 to 3 regional lymph nodes removed	None; diagnosed at autopsy	None/Unknown	No/Unknown	70	1	1	13	Dead	Yes	Yes
209	60	Married (including common law)	White	Male	Well differentiated; Grade I	T3	-1.60944	M0	60	1 to 3 regional lymph nodes removed	None; diagnosed at autopsy	Radiation, NOS method or source not specified	Yes	35	2	0	44	Dead	No	Yes
210	50	Married (including common law)	Other (American Indian/AK Native, Asian/Pacific Islander)	Female	Poorly differentiated; Grade III	T3	1.09861	M1	60	1 to 3 regional lymph nodes removed	None; diagnosed at autopsy	None/Unknown	No/Unknown	50	1	1	4	Dead	Yes	Yes
211	81	Widowed	White	Female	Well differentiated; Grade I	T2	-4.04305	M0	40	4 or more regional lymph nodes removed	None; diagnosed at autopsy	None/Unknown	No/Unknown	30	28	0	129	Alive	Yes	Yes
212	71	Widowed	Black	Female	Poorly differentiated; Grade III	T2	1.09861	M1	30	1 to 3 regional lymph nodes removed	None; diagnosed at autopsy	None/Unknown	Yes	25	1	1	3	Dead	Yes	Yes
213	67	Married (including common law)	Other (American Indian/AK Native, Asian/Pacific Islander)	Male	Well differentiated; Grade I	T3	1.09861	M0	40	1 to 3 regional lymph nodes removed	None; diagnosed at autopsy	Beam radiation	Yes	100	1	1	12	Dead	Yes	Yes
214	72	Married (including common law)	White	Female	Poorly differentiated; Grade III	T2	1.60944	M0	40	1 to 3 regional lymph nodes removed	None; diagnosed at autopsy	None/Unknown	No/Unknown	25	2	2	2	Dead	Yes	Yes
215	58	Married (including common law)	White	Male	Moderately differentiated; Grade II	T2	-1.09861	M1	60	1 to 3 regional lymph nodes removed	None; diagnosed at autopsy	None/Unknown	No/Unknown	35	1	0	131	Alive	Yes	Yes
216	80	Divorced	White	Female	Poorly differentiated; Grade III	T3	-1.09861	M0	30	1 to 3 regional lymph nodes removed	None; diagnosed at autopsy	None/Unknown	No/Unknown	95	1	0	11	Dead	Yes	Yes
217	49	Married (including common law)	Other (American Indian/AK Native, Asian/Pacific Islander)	Male	Poorly differentiated; Grade III	T3	1.09861	M1	40	1 to 3 regional lymph nodes removed	Non-primary surgical procedure to other regional sites	None/Unknown	No/Unknown	30	1	1	11	Dead	Yes	Yes
218	50	Divorced	White	Female	Moderately differentiated; Grade II	T1b	-2.83321	M0	40	4 or more regional lymph nodes removed	None; diagnosed at autopsy	None/Unknown	No/Unknown	25	8	0	123	Alive	Yes	Yes
219	67	Married (including common law)	White	Female	Moderately differentiated; Grade II	T2	1.09861	M1	40	1 to 3 regional lymph nodes removed	None; diagnosed at autopsy	Beam radiation	Yes	45	1	1	6	Dead	Yes	Yes
220	68	Married (including common law)	White	Male	Moderately differentiated; Grade II	T1b	-1.60944	M0	40	None	None; diagnosed at autopsy	None/Unknown	No/Unknown	3	2	0	32	Dead	Yes	Yes
222	66	Married (including common law)	White	Male	Poorly differentiated; Grade III	T2	-2.70805	M0	40	4 or more regional lymph nodes removed	None; diagnosed at autopsy	None/Unknown	No/Unknown	10	7	0	129	Alive	Yes	Yes
223	77	Widowed	White	Female	Moderately differentiated; Grade II	T3	-1.60944	M0	40	None	Non-primary surgical procedure to other regional sites	None/Unknown	No/Unknown	24	2	0	49	Dead	Yes	Yes
224	65	Married (including common law)	White	Female	Poorly differentiated; Grade III	T3	-0.510826	M1	40	1 to 3 regional lymph nodes removed	None; diagnosed at autopsy	None/Unknown	No/Unknown	35	3	1	3	Dead	Yes	Yes
225	82	Widowed	White	Female	Poorly differentiated; Grade III	T3	1.60944	M0	40	1 to 3 regional lymph nodes removed	Non-primary surgical procedure to other regional sites	None/Unknown	Yes	56	2	2	7	Dead	No	Yes
226	72	Widowed	White	Female	Well differentiated; Grade I	T2	-2.56495	M0	60	4 or more regional lymph nodes removed	Non-primary surgical procedure to other regional sites	None/Unknown	No/Unknown	4	6	0	122	Alive	Yes	Yes
227	69	Married (including common law)	White	Male	Poorly differentiated; Grade III	T2	1.09861	M0	40	1 to 3 regional lymph nodes removed	None; diagnosed at autopsy	None/Unknown	Yes	45	1	1	20	Dead	Yes	Yes
228	63	Divorced	White	Female	Poorly differentiated; Grade III	T4	0.510826	M0	60	1 to 3 regional lymph nodes removed	None; diagnosed at autopsy	Beam radiation	Yes	45	3	2	14	Dead	Yes	Yes
229	48	Divorced	White	Male	Poorly differentiated; Grade III	T4	-0.385662	M1	60	Number of regional lymph nodes removed unknown	Any combo of sur proc to oth rg, dis lym nd, and/or dis site	Refused (1988+)	Yes	77	20	8	6	Alive	Yes	Yes
230	65	Separated	White	Female	Well differentiated; Grade I	T2	-3.21888	M0	40	1 to 3 regional lymph nodes removed	Non-primary surgical procedure to other regional sites	None/Unknown	No/Unknown	40	12	0	15	Dead	Yes	Yes
231	65	Married (including common law)	White	Male	Moderately differentiated; Grade II	T1b	-1.60944	M0	40	1 to 3 regional lymph nodes removed	None; diagnosed at autopsy	None/Unknown	No/Unknown	8	2	0	104	Dead	Yes	Yes
232	76	Married (including common law)	White	Male	Moderately differentiated; Grade II	T2	-0.510826	M0	40	1 to 3 regional lymph nodes removed	Non-primary surgical procedure to other regional sites	None/Unknown	No/Unknown	35	3	1	30	Dead	Yes	Yes
233	65	Married (including common law)	White	Female	Poorly differentiated; Grade III	T2	1.09861	M1	40	1 to 3 regional lymph nodes removed	Non-primary surgical procedure to distant site	None/Unknown	No/Unknown	30	1	1	1	Dead	Yes	Yes
234	68	Divorced	White	Female	Poorly differentiated; Grade III	T3	-2.45674	M0	60	4 or more regional lymph nodes removed	Non-primary surgical procedure to other regional sites	None/Unknown	Yes	105	18	1	8	Dead	Yes	Yes
235	76	Married (including common law)	White	Female	Moderately differentiated; Grade II	T1a	-1.09861	M0	30	1 to 3 regional lymph nodes removed	None; diagnosed at autopsy	None/Unknown	No/Unknown	30	1	0	9	Dead	No	Yes
236	63	Married (including common law)	White	Male	Moderately differentiated; Grade II	T3	-3.3673	M0	60	1 to 3 regional lymph nodes removed	Any combo of sur proc to oth rg, dis lym nd, and/or dis site	None/Unknown	Yes	150	14	0	42	Dead	Yes	Yes
237	87	Married (including common law)	White	Male	Moderately differentiated; Grade II	T3	1.09861	M0	20	1 to 3 regional lymph nodes removed	None; diagnosed at autopsy	None/Unknown	No/Unknown	50	1	1	0	Dead	Yes	Yes
238	85	Single (never married)	White	Female	Moderately differentiated; Grade II	T2	1.09861	M0	40	1 to 3 regional lymph nodes removed	None; diagnosed at autopsy	None/Unknown	No/Unknown	9	1	1	6	Dead	Yes	Yes
239	71	Married (including common law)	White	Female	Moderately differentiated; Grade II	T2	-2.70805	M0	40	4 or more regional lymph nodes removed	None; diagnosed at autopsy	None/Unknown	No/Unknown	17	7	0	126	Alive	Yes	Yes
240	84	Widowed	Other (American Indian/AK Native, Asian/Pacific Islander)	Female	Moderately differentiated; Grade II	T4	1.60944	M1	40	1 to 3 regional lymph nodes removed	Non-primary surgical procedure to distant site	None/Unknown	No/Unknown	35	2	2	1	Dead	No	Yes
241	89	Widowed	White	Female	Poorly differentiated; Grade III	T3	1.60944	M0	40	Number of regional lymph nodes removed unknown	Non-primary surgical procedure to other regional sites	None/Unknown	No/Unknown	25	2	2	7	Dead	No	Yes
242	85	Widowed	White	Male	Moderately differentiated; Grade II	T3	-1.75786	M0	40	4 or more regional lymph nodes removed	Non-primary surgical procedure to distant site	None/Unknown	No/Unknown	75	16	2	6	Dead	Yes	Yes
243	52	Single (never married)	Black	Female	Moderately differentiated; Grade II	T3	0.251314	M0	60	4 or more regional lymph nodes removed	Any combo of sur proc to oth rg, dis lym nd, and/or dis site	Beam radiation	Yes	15	7	4	20	Dead	Yes	Yes
244	72	Married (including common law)	Black	Male	Poorly differentiated; Grade III	T3	1.09861	M0	50	1 to 3 regional lymph nodes removed	None; diagnosed at autopsy	None/Unknown	No/Unknown	32	1	1	13	Dead	No	Yes
245	78	Widowed	White	Female	Poorly differentiated; Grade III	T3	1.09861	M1	30	1 to 3 regional lymph nodes removed	Non-primary surgical procedure to distant site	None/Unknown	No/Unknown	50	1	1	2	Dead	Yes	Yes
246	58	Divorced	White	Female	Well differentiated; Grade I	T1b	-1.09861	M0	40	1 to 3 regional lymph nodes removed	None; diagnosed at autopsy	None/Unknown	No/Unknown	10	1	0	11	Dead	Yes	Yes
247	85	Divorced	White	Female	Moderately differentiated; Grade II	T3	-2.19722	M0	40	4 or more regional lymph nodes removed	None; diagnosed at autopsy	None/Unknown	No/Unknown	35	4	0	43	Dead	Yes	Yes
248	66	Married (including common law)	Black	Female	Moderately differentiated; Grade II	T1b	-1.94591	M0	40	1 to 3 regional lymph nodes removed	Non-primary surgical procedure to distant site	None/Unknown	No/Unknown	10	3	0	124	Alive	Yes	Yes
249	75	Married (including common law)	White	Female	Moderately differentiated; Grade II	T3	-0.510826	M0	40	1 to 3 regional lymph nodes removed	None; diagnosed at autopsy	None/Unknown	No/Unknown	55	3	1	67	Dead	Yes	Yes
250	75	Married (including common law)	White	Female	Poorly differentiated; Grade III	T3	0	M0	30	1 to 3 regional lymph nodes removed	None; diagnosed at autopsy	None/Unknown	Yes	25	2	1	16	Dead	Yes	Yes
251	88	Widowed	White	Female	Moderately differentiated; Grade II	T2	1.09861	M0	40	1 to 3 regional lymph nodes removed	None; diagnosed at autopsy	None/Unknown	No/Unknown	15	1	1	11	Dead	Yes	Yes
252	60	Married (including common law)	White	Female	Moderately differentiated; Grade II	T2	-2.3979	M0	40	4 or more regional lymph nodes removed	Non-primary surgical procedure to distant site	None/Unknown	No/Unknown	50	5	0	55	Dead	Yes	Yes
253	79	Married (including common law)	White	Female	Well differentiated; Grade I	T2	-1.09861	M0	40	1 to 3 regional lymph nodes removed	Non-primary surgical procedure performed	None/Unknown	No/Unknown	10	1	0	129	Alive	Yes	Yes
254	57	Divorced	White	Female	Poorly differentiated; Grade III	T2	1.09861	M1	40	Number of regional lymph nodes removed unknown	None; diagnosed at autopsy	None/Unknown	Yes	45	1	1	4	Dead	Yes	Yes
255	65	Married (including common law)	White	Female	Moderately differentiated; Grade II	T3	1.09861	M1	40	1 to 3 regional lymph nodes removed	None; diagnosed at autopsy	None/Unknown	Yes	20	1	1	7	Dead	Yes	Yes
256	78	Widowed	White	Male	Poorly differentiated; Grade III	T2	-1.60944	M0	60	1 to 3 regional lymph nodes removed	None; diagnosed at autopsy	Refused (1988+)	No/Unknown	40	2	0	124	Alive	Yes	Yes
257	61	Married (including common law)	White	Female	Moderately differentiated; Grade II	T2	0	M0	40	1 to 3 regional lymph nodes removed	None; diagnosed at autopsy	Beam radiation	Yes	120	2	1	56	Dead	Yes	Yes
258	58	Divorced	Black	Female	Poorly differentiated; Grade III	T3	-2.19722	M1	30	4 or more regional lymph nodes removed	Non-primary surgical procedure to distant site	Beam radiation	No/Unknown	35	4	0	41	Dead	Yes	Yes
259	80	Separated	White	Female	Poorly differentiated; Grade III	T3	1.09861	M0	30	1 to 3 regional lymph nodes removed	None; diagnosed at autopsy	None/Unknown	No/Unknown	25	1	1	10	Dead	Yes	Yes
260	71	Widowed	White	Female	Moderately differentiated; Grade II	T3	-1.09861	M0	40	1 to 3 regional lymph nodes removed	None; diagnosed at autopsy	None/Unknown	No/Unknown	25	1	0	100	Dead	Yes	Yes
261	87	Married (including common law)	White	Male	Moderately differentiated; Grade II	T2	-1.09861	M0	40	1 to 3 regional lymph nodes removed	None; diagnosed at autopsy	None/Unknown	No/Unknown	45	1	0	29	Dead	Yes	Yes
262	86	Widowed	White	Female	Well differentiated; Grade I	T2	-1.60944	M0	40	1 to 3 regional lymph nodes removed	None; diagnosed at autopsy	None/Unknown	No/Unknown	30	2	0	14	Dead	Yes	Yes
263	66	Single (never married)	White	Male	Moderately differentiated; Grade II	T3	-2.3979	M0	60	4 or more regional lymph nodes removed	None; diagnosed at autopsy	None/Unknown	No/Unknown	15	5	0	63	Dead	Yes	Yes
264	83	Single (never married)	White	Female	Poorly differentiated; Grade III	T2	-1.09861	M0	40	1 to 3 regional lymph nodes removed	None; diagnosed at autopsy	None/Unknown	No/Unknown	35	1	0	2	Dead	Yes	Yes
265	78	Divorced	White	Female	Moderately differentiated; Grade II	T3	-2.3979	M0	30	4 or more regional lymph nodes removed	None; diagnosed at autopsy	None/Unknown	No/Unknown	35	5	0	34	Dead	Yes	Yes
266	58	Divorced	White	Female	Poorly differentiated; Grade III	T2	-0.510826	M0	30	1 to 3 regional lymph nodes removed	Non-primary surgical procedure to other regional sites	Beam radiation	Yes	6	3	1	116	Alive	Yes	Yes
267	53	Married (including common law)	White	Female	Moderately differentiated; Grade II	T3	-1.09861	M0	40	4 or more regional lymph nodes removed	Non-primary surgical procedure to other regional sites	Beam radiation	Yes	20	5	1	20	Dead	No	Yes
268	51	Married (including common law)	White	Male	Poorly differentiated; Grade III	T2	-1.60944	M0	60	1 to 3 regional lymph nodes removed	None; diagnosed at autopsy	Beam radiation	No/Unknown	53	2	0	114	Alive	No	Yes
271	74	Married (including common law)	White	Male	Moderately differentiated; Grade II	T2	-1.94591	M0	40	1 to 3 regional lymph nodes removed	Non-primary surgical procedure performed	Recommended, unknown if administered	No/Unknown	993	3	0	17	Dead	Yes	Yes
272	72	Married (including common law)	Other (American Indian/AK Native, Asian/Pacific Islander)	Female	Moderately differentiated; Grade II	T3	-1.94591	M0	40	1 to 3 regional lymph nodes removed	None; diagnosed at autopsy	Beam radiation	No/Unknown	2	3	0	109	Alive	Yes	Yes
273	78	Married (including common law)	White	Male	Poorly differentiated; Grade III	T2	-1.09861	M0	40	1 to 3 regional lymph nodes removed	None; diagnosed at autopsy	Beam radiation	Yes	27	1	0	34	Dead	Yes	Yes
274	56	Divorced	White	Female	Poorly differentiated; Grade III	T3	2.3979	M1	60	4 or more regional lymph nodes removed	None; diagnosed at autopsy	None/Unknown	Yes	85	5	5	11	Dead	No	Yes
275	57	Widowed	Other (American Indian/AK Native, Asian/Pacific Islander)	Female	Poorly differentiated; Grade III	T4	-1.09861	M0	30	1 to 3 regional lymph nodes removed	None; diagnosed at autopsy	None/Unknown	Yes	52	1	0	7	Dead	Yes	Yes
276	80	Married (including common law)	White	Female	Moderately differentiated; Grade II	T2	-2.19722	M0	40	4 or more regional lymph nodes removed	Non-primary surgical procedure to distant site	None/Unknown	No/Unknown	26	4	0	118	Alive	Yes	Yes
277	53	Single (never married)	White	Female	Poorly differentiated; Grade III	T3	-2.83321	M0	40	4 or more regional lymph nodes removed	Non-primary surgical procedure to other regional sites	Beam radiation	Yes	102	8	0	114	Alive	Yes	Yes
279	66	Single (never married)	White	Female	Well differentiated; Grade I	T3	-1.09861	M0	40	1 to 3 regional lymph nodes removed	None; diagnosed at autopsy	None/Unknown	No/Unknown	40	1	0	6	Dead	Yes	Yes
280	73	Married (including common law)	White	Female	Well differentiated; Grade I	T2	-2.12026	M0	40	4 or more regional lymph nodes removed	Non-primary surgical procedure to other regional sites	Recommended, unknown if administered	Yes	20	13	1	108	Alive	Yes	Yes
281	65	Single (never married)	White	Male	Moderately differentiated; Grade II	T3	1.09861	M1	40	1 to 3 regional lymph nodes removed	None; diagnosed at autopsy	None/Unknown	Yes	34	1	1	11	Dead	Yes	Yes
282	74	Widowed	White	Female	Poorly differentiated; Grade III	T3	2.19722	M1	30	4 or more regional lymph nodes removed	Non-primary surgical procedure to other regional sites	Beam radiation	Yes	45	4	4	3	Dead	Yes	Yes
283	71	Widowed	White	Female	Poorly differentiated; Grade III	T2	1.09861	M0	40	1 to 3 regional lymph nodes removed	None; diagnosed at autopsy	Beam radiation	Yes	25	1	1	112	Alive	Yes	Yes
284	64	Married (including common law)	White	Female	Moderately differentiated; Grade II	T2	-2.70805	M0	60	4 or more regional lymph nodes removed	None; diagnosed at autopsy	None/Unknown	No/Unknown	8	7	0	87	Dead	Yes	Yes
285	55	Married (including common law)	White	Female	Poorly differentiated; Grade III	T3	-1.09861	M0	30	1 to 3 regional lymph nodes removed	None; diagnosed at autopsy	None/Unknown	No/Unknown	62	1	0	48	Alive	Yes	Yes
286	88	Widowed	White	Female	Well differentiated; Grade I	T2	1.09861	M0	40	1 to 3 regional lymph nodes removed	None; diagnosed at autopsy	None/Unknown	No/Unknown	16	1	1	19	Dead	Yes	Yes
287	61	Divorced	White	Female	Poorly differentiated; Grade III	T3	0	M0	60	1 to 3 regional lymph nodes removed	None; diagnosed at autopsy	Beam radiation	Yes	36	2	1	31	Dead	Yes	Yes
288	86	Married (including common law)	Black	Male	Moderately differentiated; Grade II	T2	-1.09861	M0	30	1 to 3 regional lymph nodes removed	None; diagnosed at autopsy	None/Unknown	No/Unknown	15	1	0	80	Dead	No	Yes
289	83	Divorced	White	Female	Moderately differentiated; Grade II	T2	-1.09861	M0	40	1 to 3 regional lymph nodes removed	None; diagnosed at autopsy	None/Unknown	No/Unknown	10	1	0	20	Dead	Yes	Yes
290	87	Widowed	White	Female	Moderately differentiated; Grade II	T2	1.09861	M0	40	1 to 3 regional lymph nodes removed	None; diagnosed at autopsy	None/Unknown	No/Unknown	20	1	1	9	Dead	Yes	Yes
291	71	Divorced	White	Female	Moderately differentiated; Grade II	T3	-1.94591	M1	60	1 to 3 regional lymph nodes removed	None; diagnosed at autopsy	None/Unknown	No/Unknown	60	3	0	17	Dead	Yes	Yes
292	81	Married (including common law)	White	Male	Moderately differentiated; Grade II	T2	-1.09861	M0	30	1 to 3 regional lymph nodes removed	None; diagnosed at autopsy	None/Unknown	No/Unknown	25	1	0	82	Dead	No	Yes
293	77	Single (never married)	White	Female	Poorly differentiated; Grade III	T2	1.09861	M1	40	1 to 3 regional lymph nodes removed	None; diagnosed at autopsy	None/Unknown	Yes	22	1	1	6	Dead	No	Yes
294	85	Widowed	White	Female	Well differentiated; Grade I	T4	-1.52606	M1	60	4 or more regional lymph nodes removed	Non-primary surgical procedure to distant site	None/Unknown	No/Unknown	78	13	2	9	Dead	Yes	Yes
295	70	Married (including common law)	White	Male	Moderately differentiated; Grade II	T3	-3.66356	M0	60	4 or more regional lymph nodes removed	None; diagnosed at autopsy	None/Unknown	No/Unknown	130	19	0	34	Dead	Yes	Yes
296	45	Single (never married)	White	Female	Well differentiated; Grade I	T3	-1.94591	M0	40	1 to 3 regional lymph nodes removed	Non-primary surgical procedure to other regional sites	None/Unknown	Yes	20	3	0	4	Alive	Yes	Yes
297	52	Married (including common law)	White	Female	Moderately differentiated; Grade II	T3	1.09861	M1	60	1 to 3 regional lymph nodes removed	None; diagnosed at autopsy	None/Unknown	Yes	21	1	1	25	Dead	Yes	Yes
298	63	Married (including common law)	White	Male	Moderately differentiated; Grade II	T3	-1.94591	M0	60	1 to 3 regional lymph nodes removed	None; diagnosed at autopsy	None/Unknown	Yes	120	3	0	12	Dead	Yes	Yes
299	77	Separated	White	Female	Moderately differentiated; Grade II	T2	0	M0	40	1 to 3 regional lymph nodes removed	None; diagnosed at autopsy	None/Unknown	No/Unknown	40	2	1	14	Dead	Yes	Yes
300	59	Single (never married)	White	Female	Poorly differentiated; Grade III	T3	0.847298	M0	60	4 or more regional lymph nodes removed	None; diagnosed at autopsy	None/Unknown	Yes	20	4	3	21	Dead	Yes	Yes
301	50	Divorced	White	Female	Poorly differentiated; Grade III	T3	-0.998529	M0	40	None	None; diagnosed at autopsy	None/Unknown	Yes	20	12	3	20	Dead	Yes	Yes
302	66	Widowed	White	Female	Moderately differentiated; Grade II	T2	-1.29928	M0	60	4 or more regional lymph nodes removed	None; diagnosed at autopsy	Beam radiation	Yes	28	6	1	40	Dead	Yes	Yes
303	84	Divorced	White	Female	Poorly differentiated; Grade III	T2	-1.09861	M0	40	1 to 3 regional lymph nodes removed	None; diagnosed at autopsy	None/Unknown	No/Unknown	25	1	0	3	Dead	Yes	Yes
304	72	Single (never married)	White	Female	Poorly differentiated; Grade III	T2	0	M0	40	4 or more regional lymph nodes removed	Non-primary surgical procedure to other regional sites	None/Unknown	No/Unknown	55	8	4	4	Alive	Yes	Yes
305	74	Married (including common law)	White	Female	Moderately differentiated; Grade II	T3	-1.94591	M0	40	None	None; diagnosed at autopsy	None/Unknown	Yes	20	3	0	7	Dead	Yes	Yes
306	80	Married (including common law)	White	Female	Poorly differentiated; Grade III	T3	-1.09861	M0	30	1 to 3 regional lymph nodes removed	Non-primary surgical procedure to other regional sites	None/Unknown	Yes	25	1	0	45	Dead	Yes	Yes
307	78	Married (including common law)	White	Female	Moderately differentiated; Grade II	T4	-1.17007	M0	60	4 or more regional lymph nodes removed	None; diagnosed at autopsy	None/Unknown	Yes	45	18	4	6	Dead	Yes	Yes
308	68	Married (including common law)	Black	Male	Well differentiated; Grade I	T3	1.94591	M0	60	1 to 3 regional lymph nodes removed	None; diagnosed at autopsy	Beam radiation	Yes	20	3	3	8	Dead	Yes	Yes
309	69	Divorced	White	Female	Moderately differentiated; Grade II	T3	-2.56495	M0	40	4 or more regional lymph nodes removed	None; diagnosed at autopsy	Beam radiation	Yes	22	6	0	8	Dead	No	Yes
310	77	Widowed	White	Female	Poorly differentiated; Grade III	T2	-1.09861	M0	40	1 to 3 regional lymph nodes removed	None; diagnosed at autopsy	None/Unknown	No/Unknown	50	1	0	3	Dead	No	Yes
311	80	Married (including common law)	White	Male	Moderately differentiated; Grade II	T3	0.510826	M0	40	4 or more regional lymph nodes removed	None; diagnosed at autopsy	None/Unknown	No/Unknown	28	3	2	15	Dead	Yes	Yes
312	84	Widowed	White	Female	Moderately differentiated; Grade II	T1b	-1.09861	M0	40	1 to 3 regional lymph nodes removed	None; diagnosed at autopsy	None/Unknown	No/Unknown	25	1	0	17	Dead	Yes	Yes
314	55	Married (including common law)	Other (American Indian/AK Native, Asian/Pacific Islander)	Female	Moderately differentiated; Grade II	T2	1.09861	M0	30	1 to 3 regional lymph nodes removed	None; diagnosed at autopsy	Beam radiation	Yes	30	1	1	23	Dead	Yes	Yes
315	71	Married (including common law)	White	Female	Poorly differentiated; Grade III	T1b	-0.510826	M1	40	1 to 3 regional lymph nodes removed	None; diagnosed at autopsy	Beam radiation	Yes	50	3	1	4	Dead	Yes	Yes
316	76	Widowed	Other (American Indian/AK Native, Asian/Pacific Islander)	Female	Poorly differentiated; Grade III	T3	-3.13549	M0	60	4 or more regional lymph nodes removed	None; diagnosed at autopsy	Beam radiation	Yes	70	11	0	117	Alive	Yes	Yes
317	53	Married (including common law)	White	Male	Moderately differentiated; Grade II	T3	1.09861	M0	40	1 to 3 regional lymph nodes removed	None; diagnosed at autopsy	None/Unknown	No/Unknown	35	1	1	13	Dead	Yes	Yes
318	83	Married (including common law)	White	Male	Well differentiated; Grade I	T3	0	M0	30	1 to 3 regional lymph nodes removed	Non-primary surgical procedure to other regional sites	None/Unknown	No/Unknown	50	2	1	9	Dead	Yes	Yes
319	91	Widowed	White	Female	Poorly differentiated; Grade III	T2	1.09861	M0	30	1 to 3 regional lymph nodes removed	None; diagnosed at autopsy	None/Unknown	No/Unknown	55	1	1	4	Dead	Yes	Yes
320	86	Widowed	Other (American Indian/AK Native, Asian/Pacific Islander)	Female	Moderately differentiated; Grade II	T3	-1.09861	M0	40	1 to 3 regional lymph nodes removed	None; diagnosed at autopsy	None/Unknown	No/Unknown	8	1	0	2	Dead	Yes	Yes
321	75	Married (including common law)	White	Female	Poorly differentiated; Grade III	T3	-0.847298	M0	60	4 or more regional lymph nodes removed	None; diagnosed at autopsy	Beam radiation	No/Unknown	22	4	1	66	Dead	Yes	Yes
322	57	Married (including common law)	White	Female	Poorly differentiated; Grade III	T2	1.09861	M0	40	1 to 3 regional lymph nodes removed	None; diagnosed at autopsy	None/Unknown	Yes	50	1	1	6	Dead	Yes	Yes
323	86	Separated	White	Female	Well differentiated; Grade I	T1b	-1.09861	M0	40	1 to 3 regional lymph nodes removed	None; diagnosed at autopsy	None/Unknown	No/Unknown	25	1	0	62	Dead	No	Yes
324	80	Widowed	White	Female	Well differentiated; Grade I	T2	-1.09861	M0	30	1 to 3 regional lymph nodes removed	None; diagnosed at autopsy	None/Unknown	No/Unknown	9	1	0	116	Alive	Yes	Yes
325	71	Married (including common law)	White	Male	Well differentiated; Grade I	T1a	-1.09861	M0	40	Number of regional lymph nodes removed unknown	None; diagnosed at autopsy	None/Unknown	No/Unknown	20	1	0	37	Dead	Yes	Yes
326	78	Divorced	White	Female	Poorly differentiated; Grade III	T2	1.09861	M0	40	1 to 3 regional lymph nodes removed	None; diagnosed at autopsy	None/Unknown	No/Unknown	32	1	1	3	Dead	Yes	Yes
327	58	Married (including common law)	White	Female	Poorly differentiated; Grade III	T2	1.09861	M0	60	4 or more regional lymph nodes removed	None; diagnosed at autopsy	None/Unknown	Yes	99	1	1	108	Alive	Yes	Yes
328	84	Married (including common law)	White	Female	Poorly differentiated; Grade III	T3	1.09861	M0	40	1 to 3 regional lymph nodes removed	None; diagnosed at autopsy	Beam radiation	Yes	35	1	1	18	Dead	Yes	Yes
329	45	Single (never married)	White	Female	Moderately differentiated; Grade II	T2	-2.3979	M0	50	Number of regional lymph nodes removed unknown	None; diagnosed at autopsy	None/Unknown	No/Unknown	25	5	0	113	Alive	Yes	Yes
330	68	Widowed	White	Female	Poorly differentiated; Grade III	T2	0	M0	40	1 to 3 regional lymph nodes removed	None; diagnosed at autopsy	None/Unknown	No/Unknown	15	2	1	8	Dead	Yes	Yes
331	72	Married (including common law)	White	Female	Well differentiated; Grade I	T2	-0.847298	M0	40	4 or more regional lymph nodes removed	None; diagnosed at autopsy	Beam radiation	Yes	12	4	1	118	Alive	Yes	Yes
332	77	Married (including common law)	White	Male	Moderately differentiated; Grade II	T2	-1.09861	M0	30	1 to 3 regional lymph nodes removed	None; diagnosed at autopsy	None/Unknown	No/Unknown	20	1	0	0	Dead	Yes	Yes
333	85	Married (including common law)	White	Female	Poorly differentiated; Grade III	T3	-1.09861	M0	40	1 to 3 regional lymph nodes removed	Non-primary surgical procedure to other regional sites	None/Unknown	No/Unknown	160	1	0	1	Dead	Yes	Yes
334	70	Divorced	White	Female	Poorly differentiated; Grade III	T3	1.09861	M0	40	1 to 3 regional lymph nodes removed	None; diagnosed at autopsy	Beam radiation	Yes	70	1	1	6	Dead	Yes	Yes
335	69	Single (never married)	Black	Female	Poorly differentiated; Grade III	T2	-1.60944	M0	40	1 to 3 regional lymph nodes removed	None; diagnosed at autopsy	None/Unknown	No/Unknown	55	2	0	115	Alive	Yes	Yes
336	67	Married (including common law)	White	Female	Moderately differentiated; Grade II	T3	-0.887303	M0	40	4 or more regional lymph nodes removed	None; diagnosed at autopsy	Beam radiation	Yes	30	11	3	34	Dead	Yes	Yes
337	88	Married (including common law)	White	Female	Poorly differentiated; Grade III	T3	1.09861	M0	40	1 to 3 regional lymph nodes removed	None; diagnosed at autopsy	None/Unknown	No/Unknown	30	1	1	1	Dead	Yes	Yes
338	77	Married (including common law)	White	Male	Poorly differentiated; Grade III	T3	0	M0	40	1 to 3 regional lymph nodes removed	Non-primary surgical procedure to other regional sites	None/Unknown	No/Unknown	22	2	1	5	Dead	Yes	Yes
339	64	Single (never married)	Black	Female	Moderately differentiated; Grade II	T3	1.09861	M1	40	1 to 3 regional lymph nodes removed	None; diagnosed at autopsy	None/Unknown	No/Unknown	11	1	1	24	Dead	Yes	Yes
340	69	Married (including common law)	White	Female	Poorly differentiated; Grade III	T3	1.94591	M1	30	1 to 3 regional lymph nodes removed	None; diagnosed at autopsy	None/Unknown	No/Unknown	60	3	3	1	Dead	Yes	Yes
341	58	Widowed	White	Female	Moderately differentiated; Grade II	T2	-1.29928	M0	60	4 or more regional lymph nodes removed	Non-primary surgical procedure to other regional sites	None/Unknown	No/Unknown	45	6	1	79	Dead	Yes	Yes
342	89	Widowed	White	Female	Well differentiated; Grade I	T2	-1.09861	M0	40	1 to 3 regional lymph nodes removed	None; diagnosed at autopsy	None/Unknown	No/Unknown	25	1	0	13	Dead	No	Yes
343	54	Married (including common law)	White	Male	Moderately differentiated; Grade II	T3	-1.09861	M0	40	1 to 3 regional lymph nodes removed	None; diagnosed at autopsy	Beam radiation	Yes	80	1	0	20	Dead	Yes	Yes
344	83	Married (including common law)	Black	Male	Moderately differentiated; Grade II	T3	-3.71357	M0	30	4 or more regional lymph nodes removed	Non-primary surgical procedure to other regional sites	None/Unknown	No/Unknown	65	20	0	9	Dead	Yes	Yes
345	81	Widowed	White	Female	Poorly differentiated; Grade III	T3	0.336472	M0	40	Number of regional lymph nodes removed unknown	None; diagnosed at autopsy	None/Unknown	No/Unknown	35	5	3	22	Dead	Yes	Yes
346	64	Single (never married)	Black	Female	Poorly differentiated; Grade III	T3	1.09861	M0	60	1 to 3 regional lymph nodes removed	None; diagnosed at autopsy	None/Unknown	No/Unknown	27	1	1	0	Dead	Yes	Yes
347	75	Widowed	Black	Female	Poorly differentiated; Grade III	T3	-0.534082	M0	60	4 or more regional lymph nodes removed	None; diagnosed at autopsy	None/Unknown	No/Unknown	95	22	8	2	Dead	Yes	Yes
348	72	Married (including common law)	White	Female	Poorly differentiated; Grade III	T2	1.09861	M1	60	1 to 3 regional lymph nodes removed	None; diagnosed at autopsy	Beam radiation	No/Unknown	21	1	1	13	Dead	Yes	Yes
349	84	Married (including common law)	Other (American Indian/AK Native, Asian/Pacific Islander)	Male	Poorly differentiated; Grade III	T2	-1.09861	M0	40	1 to 3 regional lymph nodes removed	None; diagnosed at autopsy	None/Unknown	No/Unknown	24	1	0	8	Dead	Yes	Yes
350	84	Married (including common law)	White	Male	Moderately differentiated; Grade II	T4	-0.587787	M0	60	4 or more regional lymph nodes removed	None; diagnosed at autopsy	None/Unknown	No/Unknown	75	6	2	4	Dead	No	Yes
351	65	Married (including common law)	White	Female	Poorly differentiated; Grade III	T3	-1.60944	M0	40	Sentinel node biopsy and lym nd removed different times	Non-primary surgical procedure to other regional sites	None/Unknown	Yes	40	2	0	99	Alive	Yes	Yes
352	80	Married (including common law)	White	Female	Undifferentiated; anaplastic; Grade IV	T2	-1.09861	M0	40	1 to 3 regional lymph nodes removed	None; diagnosed at autopsy	None/Unknown	No/Unknown	30	1	0	29	Dead	Yes	Yes
353	76	Single (never married)	Black	Female	Moderately differentiated; Grade II	T3	1.09861	M0	50	1 to 3 regional lymph nodes removed	None; diagnosed at autopsy	None/Unknown	No/Unknown	32	1	1	20	Dead	Yes	Yes
354	79	Widowed	White	Female	Poorly differentiated; Grade III	T2	-1.09861	M0	40	4 or more regional lymph nodes removed	Non-primary surgical procedure to other regional sites	None/Unknown	No/Unknown	30	5	1	57	Dead	Yes	Yes
355	83	Married (including common law)	White	Female	Moderately differentiated; Grade II	T2	-1.84583	M0	30	4 or more regional lymph nodes removed	Non-primary surgical procedure to other regional sites	None/Unknown	No/Unknown	12	10	1	18	Dead	Yes	Yes
356	76	Widowed	White	Female	Well differentiated; Grade I	T3	1.09861	M0	40	1 to 3 regional lymph nodes removed	None; diagnosed at autopsy	None/Unknown	No/Unknown	50	1	1	1	Dead	Yes	Yes
357	52	Divorced	White	Female	Poorly differentiated; Grade III	T3	1.09861	M1	40	1 to 3 regional lymph nodes removed	None; diagnosed at autopsy	Beam radiation	No/Unknown	100	1	1	2	Dead	Yes	Yes
358	78	Married (including common law)	White	Male	Moderately differentiated; Grade II	T3	0	M0	40	1 to 3 regional lymph nodes removed	Non-primary surgical procedure to other regional sites	None/Unknown	Yes	80	2	1	16	Dead	No	Yes
359	79	Widowed	White	Female	Moderately differentiated; Grade II	T2	1.09861	M1	60	1 to 3 regional lymph nodes removed	None; diagnosed at autopsy	None/Unknown	No/Unknown	40	1	1	0	Dead	Yes	Yes
360	64	Single (never married)	Black	Female	Moderately differentiated; Grade II	T1b	-2.3979	M0	60	4 or more regional lymph nodes removed	Non-primary surgical procedure to distant site	None/Unknown	Yes	25	5	0	32	Dead	Yes	Yes
361	70	Widowed	White	Female	Poorly differentiated; Grade III	T3	-1.09861	M0	40	1 to 3 regional lymph nodes removed	Non-primary surgical procedure to other regional sites	Beam radiation	Yes	20	1	0	71	Dead	Yes	Yes
363	65	Married (including common law)	White	Female	Well differentiated; Grade I	T2	0	M0	40	4 or more regional lymph nodes removed	Non-primary surgical procedure to other regional sites	Beam radiation	Yes	35	6	3	15	Dead	Yes	Yes
364	76	Widowed	Other (American Indian/AK Native, Asian/Pacific Islander)	Female	Poorly differentiated; Grade III	T2	-1.09861	M0	40	1 to 3 regional lymph nodes removed	None; diagnosed at autopsy	Beam radiation	No/Unknown	90	1	0	84	Dead	Yes	Yes
365	58	Separated	Other (American Indian/AK Native, Asian/Pacific Islander)	Female	Moderately differentiated; Grade II	T2	-1.60944	M0	40	1 to 3 regional lymph nodes removed	None; diagnosed at autopsy	None/Unknown	No/Unknown	50	2	0	96	Alive	Yes	Yes
366	71	Married (including common law)	White	Female	Moderately differentiated; Grade II	T3	0	M0	60	4 or more regional lymph nodes removed	Non-primary surgical procedure to other regional sites	Beam radiation	Yes	65	4	2	23	Dead	Yes	Yes
367	51	Married (including common law)	White	Female	Poorly differentiated; Grade III	T2	-1.09861	M0	40	4 or more regional lymph nodes removed	None; diagnosed at autopsy	Beam radiation	Yes	29	5	1	104	Alive	Yes	Yes
368	69	Divorced	White	Female	Poorly differentiated; Grade III	T1b	1.09861	M0	40	1 to 3 regional lymph nodes removed	None; diagnosed at autopsy	None/Unknown	No/Unknown	15	1	1	43	Alive	Yes	Yes
369	82	Single (never married)	White	Female	Well differentiated; Grade I	T2	-2.56495	M0	60	4 or more regional lymph nodes removed	None; diagnosed at autopsy	None/Unknown	No/Unknown	10	6	0	88	Dead	Yes	Yes
370	77	Married (including common law)	White	Male	Poorly differentiated; Grade III	T2	-1.09861	M0	40	1 to 3 regional lymph nodes removed	None; diagnosed at autopsy	None/Unknown	No/Unknown	15	1	0	10	Dead	Yes	Yes
371	74	Married (including common law)	White	Male	Undifferentiated; anaplastic; Grade IV	T3	1.09861	M0	60	1 to 3 regional lymph nodes removed	None; diagnosed at autopsy	None/Unknown	Yes	35	1	1	15	Dead	Yes	Yes
372	75	Widowed	White	Female	Moderately differentiated; Grade II	T2	1.09861	M1	40	1 to 3 regional lymph nodes removed	None; diagnosed at autopsy	None/Unknown	Yes	37	1	1	9	Dead	No	Yes
373	52	Married (including common law)	White	Male	Moderately differentiated; Grade II	T2	1.60944	M0	40	1 to 3 regional lymph nodes removed	None; diagnosed at autopsy	None/Unknown	Yes	29	2	2	17	Dead	Yes	Yes
374	48	Married (including common law)	Black	Female	Moderately differentiated; Grade II	T2	-1.60944	M0	40	4 or more regional lymph nodes removed	None; diagnosed at autopsy	Beam radiation	Yes	20	8	1	55	Dead	Yes	Yes
375	60	Divorced	Black	Female	Poorly differentiated; Grade III	T3	-0.510826	M0	60	1 to 3 regional lymph nodes removed	None; diagnosed at autopsy	Beam radiation	No/Unknown	17	3	1	15	Dead	Yes	Yes
376	67	Widowed	Black	Female	Poorly differentiated; Grade III	T2	-0.251314	M0	40	4 or more regional lymph nodes removed	None; diagnosed at autopsy	Beam radiation	Yes	33	7	3	8	Dead	Yes	Yes
377	61	Married (including common law)	Black	Female	Moderately differentiated; Grade II	T3	-1.09861	M1	40	Biopsy or aspiration of regional lymph node, NOS	Non-primary surgical procedure to other regional sites	None/Unknown	Yes	50	1	0	18	Dead	Yes	Yes
378	80	Married (including common law)	Other (American Indian/AK Native, Asian/Pacific Islander)	Female	Moderately differentiated; Grade II	T2	-1.09861	M0	40	1 to 3 regional lymph nodes removed	None; diagnosed at autopsy	None/Unknown	No/Unknown	7	1	0	97	Alive	Yes	Yes
379	54	Married (including common law)	Other (American Indian/AK Native, Asian/Pacific Islander)	Male	Poorly differentiated; Grade III	T1b	1.09861	M0	40	1 to 3 regional lymph nodes removed	None; diagnosed at autopsy	None/Unknown	No/Unknown	25	1	1	7	Dead	Yes	Yes
380	58	Widowed	White	Male	Well differentiated; Grade I	T2	-2.3979	M0	60	4 or more regional lymph nodes removed	Non-primary surgical procedure to distant site	None/Unknown	No/Unknown	14	5	0	95	Alive	Yes	Yes
381	52	Married (including common law)	Other (American Indian/AK Native, Asian/Pacific Islander)	Female	Poorly differentiated; Grade III	T2	-1.60944	M0	30	1 to 3 regional lymph nodes removed	None; diagnosed at autopsy	Beam radiation	Yes	20	2	0	99	Alive	No	Yes
382	72	Single (never married)	White	Female	Well differentiated; Grade I	T1a	-1.09861	M0	40	1 to 3 regional lymph nodes removed	None; diagnosed at autopsy	Recommended, unknown if administered	No/Unknown	2	1	0	11	Dead	Yes	Yes
383	62	Married (including common law)	White	Female	Moderately differentiated; Grade II	T2	1.94591	M0	30	1 to 3 regional lymph nodes removed	Non-primary surgical procedure performed	None/Unknown	Yes	50	3	3	16	Dead	Yes	Yes
384	65	Married (including common law)	White	Female	Well differentiated; Grade I	T2	-2.56495	M0	40	4 or more regional lymph nodes removed	Non-primary surgical procedure to other regional sites	Beam radiation	No/Unknown	42	6	0	79	Alive	Yes	Yes
385	79	Married (including common law)	White	Male	Poorly differentiated; Grade III	T3	0.510826	M1	40	1 to 3 regional lymph nodes removed	None; diagnosed at autopsy	None/Unknown	Yes	22	3	2	1	Dead	Yes	Yes
386	61	Married (including common law)	White	Male	Poorly differentiated; Grade III	T4	1.60944	M0	60	1 to 3 regional lymph nodes removed	None; diagnosed at autopsy	Beam radiation	Yes	80	2	2	23	Dead	Yes	Yes
387	70	Married (including common law)	White	Female	Well differentiated; Grade I	T1b	-1.09861	M0	40	1 to 3 regional lymph nodes removed	None; diagnosed at autopsy	None/Unknown	No/Unknown	5	1	0	1	Dead	Yes	Yes
388	67	Single (never married)	Black	Male	Moderately differentiated; Grade II	T1b	-1.09861	M0	30	1 to 3 regional lymph nodes removed	None; diagnosed at autopsy	None/Unknown	No/Unknown	70	1	0	96	Dead	Yes	Yes
389	78	Married (including common law)	White	Male	Poorly differentiated; Grade III	T2	1.09861	M0	40	1 to 3 regional lymph nodes removed	None; diagnosed at autopsy	None/Unknown	No/Unknown	35	1	1	10	Dead	Yes	Yes
390	77	Widowed	White	Female	Poorly differentiated; Grade III	T4	1.60944	M0	60	1 to 3 regional lymph nodes removed	None; diagnosed at autopsy	None/Unknown	Yes	45	2	2	25	Alive	Yes	Yes
391	57	Married (including common law)	White	Female	Moderately differentiated; Grade II	T2	-1.60944	M0	40	1 to 3 regional lymph nodes removed	Non-primary surgical procedure to distant site	None/Unknown	No/Unknown	30	2	0	102	Alive	Yes	Yes
392	83	Married (including common law)	White	Male	Poorly differentiated; Grade III	T2	-1.09861	M0	40	1 to 3 regional lymph nodes removed	None; diagnosed at autopsy	None/Unknown	No/Unknown	14	1	0	10	Dead	No	Yes
393	78	Married (including common law)	White	Female	Moderately differentiated; Grade II	T3	-1.60944	M0	40	1 to 3 regional lymph nodes removed	None; diagnosed at autopsy	None/Unknown	No/Unknown	23	2	0	12	Dead	No	Yes
394	78	Widowed	White	Female	Moderately differentiated; Grade II	T2	1.09861	M0	40	Sentinel lymph node biopsy	None; diagnosed at autopsy	None/Unknown	No/Unknown	22	1	1	23	Dead	No	Yes
395	61	Separated	White	Male	Moderately differentiated; Grade II	T3	1.09861	M0	30	1 to 3 regional lymph nodes removed	None; diagnosed at autopsy	None/Unknown	No/Unknown	25	1	1	16	Alive	Yes	Yes
396	66	Married (including common law)	White	Male	Poorly differentiated; Grade III	T2	0	M0	40	1 to 3 regional lymph nodes removed	Non-primary surgical procedure to other regional sites	None/Unknown	Yes	10	2	1	105	Alive	Yes	Yes
397	79	Married (including common law)	Other (American Indian/AK Native, Asian/Pacific Islander)	Male	Undifferentiated; anaplastic; Grade IV	T3	0.510826	M0	30	1 to 3 regional lymph nodes removed	None; diagnosed at autopsy	None/Unknown	No/Unknown	58	3	2	4	Dead	Yes	Yes
398	80	Widowed	White	Female	Moderately differentiated; Grade II	T3	1.09861	M0	40	1 to 3 regional lymph nodes removed	None; diagnosed at autopsy	None/Unknown	No/Unknown	12	1	1	0	Dead	Yes	Yes
399	68	Married (including common law)	Other (American Indian/AK Native, Asian/Pacific Islander)	Female	Well differentiated; Grade I	T2	-1.09861	M0	40	1 to 3 regional lymph nodes removed	None; diagnosed at autopsy	Beam radiation	No/Unknown	40	5	1	101	Alive	Yes	Yes
400	63	Married (including common law)	White	Female	Moderately differentiated; Grade II	T2	-0.847298	M0	40	1 to 3 regional lymph nodes removed	None; diagnosed at autopsy	Beam radiation	Yes	25	4	1	68	Dead	Yes	Yes
401	66	Married (including common law)	White	Female	Undifferentiated; anaplastic; Grade IV	T4	1.04597	M1	60	4 or more regional lymph nodes removed	None; diagnosed at autopsy	None/Unknown	No/Unknown	67	24	18	2	Dead	Yes	Yes
402	61	Married (including common law)	Other (American Indian/AK Native, Asian/Pacific Islander)	Male	Moderately differentiated; Grade II	T2	1.09861	M1	30	1 to 3 regional lymph nodes removed	Non-primary surgical procedure to distant site	Beam radiation	Yes	40	1	1	33	Dead	Yes	Yes
403	76	Married (including common law)	White	Male	Poorly differentiated; Grade III	T2	-1.94591	M0	40	1 to 3 regional lymph nodes removed	None; diagnosed at autopsy	Beam radiation	Yes	36	3	0	10	Dead	Yes	Yes
404	60	Married (including common law)	White	Male	Poorly differentiated; Grade III	T2	-1.7346	M0	60	4 or more regional lymph nodes removed	None; diagnosed at autopsy	Beam radiation	Yes	27	9	1	55	Dead	Yes	Yes
405	69	Married (including common law)	Other (American Indian/AK Native, Asian/Pacific Islander)	Female	Moderately differentiated; Grade II	T2	-3.04452	M0	40	4 or more regional lymph nodes removed	None; diagnosed at autopsy	None/Unknown	No/Unknown	15	10	0	26	Dead	Yes	Yes
406	71	Married (including common law)	White	Female	Undifferentiated; anaplastic; Grade IV	T2	0	M0	40	1 to 3 regional lymph nodes removed	None; diagnosed at autopsy	None/Unknown	Yes	57	2	1	42	Dead	Yes	Yes
407	62	Married (including common law)	White	Female	Poorly differentiated; Grade III	T2	1.60944	M0	30	1 to 3 regional lymph nodes removed	None; diagnosed at autopsy	Beam radiation	Yes	28	2	2	13	Dead	Yes	Yes
408	71	Married (including common law)	White	Female	Moderately differentiated; Grade II	T2	1.09861	M0	40	1 to 3 regional lymph nodes removed	None; diagnosed at autopsy	None/Unknown	No/Unknown	30	1	1	8	Alive	Yes	Yes
409	81	Married (including common law)	White	Female	Moderately differentiated; Grade II	T3	1.60944	M0	40	1 to 3 regional lymph nodes removed	None; diagnosed at autopsy	None/Unknown	No/Unknown	46	2	2	12	Dead	Yes	Yes
410	59	Single (never married)	Other (American Indian/AK Native, Asian/Pacific Islander)	Female	Poorly differentiated; Grade III	T2	1.09861	M0	40	1 to 3 regional lymph nodes removed	None; diagnosed at autopsy	Beam radiation	Yes	30	1	1	17	Dead	Yes	Yes
411	72	Widowed	White	Female	Moderately differentiated; Grade II	T3	-2.56495	M1	60	4 or more regional lymph nodes removed	Non-primary surgical procedure to other regional sites	None/Unknown	Yes	46	6	0	9	Dead	Yes	Yes
412	83	Widowed	White	Female	Moderately differentiated; Grade II	T3	-2.94444	M0	40	4 or more regional lymph nodes removed	Non-primary surgical procedure to distant site	None/Unknown	No/Unknown	18	9	0	29	Dead	Yes	Yes
413	86	Married (including common law)	White	Female	Poorly differentiated; Grade III	T2	1.09861	M0	40	1 to 3 regional lymph nodes removed	None; diagnosed at autopsy	None/Unknown	No/Unknown	101	1	1	0	Dead	Yes	Yes
414	67	Widowed	Other (American Indian/AK Native, Asian/Pacific Islander)	Female	Poorly differentiated; Grade III	T3	1.09861	M0	40	1 to 3 regional lymph nodes removed	None; diagnosed at autopsy	None/Unknown	Yes	35	1	1	7	Dead	Yes	Yes
415	80	Married (including common law)	White	Male	Moderately differentiated; Grade II	T3	-1.09861	M0	60	4 or more regional lymph nodes removed	Non-primary surgical procedure to other regional sites	None/Unknown	No/Unknown	80	5	1	14	Dead	Yes	Yes
416	63	Married (including common law)	White	Female	Poorly differentiated; Grade III	T2	-1.94591	M0	40	1 to 3 regional lymph nodes removed	Non-primary surgical procedure to other regional sites	None/Unknown	No/Unknown	18	3	0	89	Alive	Yes	Yes
417	70	Married (including common law)	White	Female	Moderately differentiated; Grade II	T2	-1.60944	M0	40	4 or more regional lymph nodes removed	Non-primary surgical procedure to other regional sites	Beam radiation	Yes	30	14	2	15	Dead	Yes	Yes
418	59	Married (including common law)	White	Female	Moderately differentiated; Grade II	T2	-1.60944	M0	40	1 to 3 regional lymph nodes removed	Non-primary surgical procedure to other regional sites	Beam radiation	Yes	8	2	0	95	Dead	Yes	Yes
419	69	Married (including common law)	White	Female	Poorly differentiated; Grade III	T3	-0.510826	M0	60	1 to 3 regional lymph nodes removed	None; diagnosed at autopsy	None/Unknown	No/Unknown	80	3	1	2	Dead	Yes	Yes
420	74	Married (including common law)	White	Female	Poorly differentiated; Grade III	T3	-1.09861	M0	40	1 to 3 regional lymph nodes removed	None; diagnosed at autopsy	None/Unknown	No/Unknown	36	1	0	20	Dead	Yes	Yes
421	61	Married (including common law)	White	Female	Moderately differentiated; Grade II	T2	1.09861	M0	40	1 to 3 regional lymph nodes removed	None; diagnosed at autopsy	None/Unknown	Yes	29	1	1	17	Dead	Yes	Yes
423	77	Widowed	White	Female	Poorly differentiated; Grade III	T2	1.09861	M0	40	1 to 3 regional lymph nodes removed	None; diagnosed at autopsy	None/Unknown	No/Unknown	30	1	1	23	Dead	Yes	Yes
424	87	Married (including common law)	White	Male	Poorly differentiated; Grade III	T2	1.09861	M0	60	1 to 3 regional lymph nodes removed	None; diagnosed at autopsy	None/Unknown	Yes	50	1	1	30	Dead	No	Yes
425	64	Married (including common law)	White	Female	Poorly differentiated; Grade III	T4	1.09861	M0	30	1 to 3 regional lymph nodes removed	None; diagnosed at autopsy	None/Unknown	Yes	20	1	1	21	Dead	Yes	Yes
426	73	Married (including common law)	White	Female	Moderately differentiated; Grade II	T3	1.09861	M0	40	1 to 3 regional lymph nodes removed	None; diagnosed at autopsy	Beam radiation	Yes	15	1	1	16	Dead	Yes	Yes
427	75	Married (including common law)	White	Male	Moderately differentiated; Grade II	T2	-3.13549	M0	40	4 or more regional lymph nodes removed	None; diagnosed at autopsy	None/Unknown	No/Unknown	12	11	0	36	Dead	Yes	Yes
428	46	Married (including common law)	Black	Male	Poorly differentiated; Grade III	T3	0	M0	60	1 to 3 regional lymph nodes removed	None; diagnosed at autopsy	Beam radiation	Yes	993	2	1	101	Alive	Yes	Yes
429	73	Married (including common law)	White	Male	Poorly differentiated; Grade III	T3	-1.60944	M0	40	1 to 3 regional lymph nodes removed	None; diagnosed at autopsy	None/Unknown	No/Unknown	40	2	0	2	Dead	Yes	Yes
430	83	Widowed	White	Female	Well differentiated; Grade I	T1a	-1.09861	M0	40	1 to 3 regional lymph nodes removed	None; diagnosed at autopsy	None/Unknown	No/Unknown	5	1	0	37	Dead	Yes	Yes
431	87	Married (including common law)	White	Male	Poorly differentiated; Grade III	T3	1.09861	M0	30	1 to 3 regional lymph nodes removed	None; diagnosed at autopsy	None/Unknown	No/Unknown	55	1	1	0	Dead	Yes	Yes
432	59	Divorced	White	Female	Poorly differentiated; Grade III	T4	-1.29928	M0	60	4 or more regional lymph nodes removed	None; diagnosed at autopsy	None/Unknown	No/Unknown	72	6	1	16	Dead	Yes	Yes
433	63	Married (including common law)	White	Male	Moderately differentiated; Grade II	T2	-1.09861	M0	30	1 to 3 regional lymph nodes removed	None; diagnosed at autopsy	None/Unknown	No/Unknown	5	1	0	6	Dead	Yes	Yes
434	61	Married (including common law)	White	Female	Moderately differentiated; Grade II	T3	-0.510826	M0	60	1 to 3 regional lymph nodes removed	None; diagnosed at autopsy	None/Unknown	Yes	20	3	1	40	Dead	No	Yes
435	50	Divorced	White	Male	Well differentiated; Grade I	T2	-1.09861	M1	30	1 to 3 regional lymph nodes removed	Non-primary surgical procedure to distant site	None/Unknown	Yes	5	1	0	17	Dead	Yes	Yes
436	74	Married (including common law)	White	Female	Moderately differentiated; Grade II	T2	1.94591	M0	30	1 to 3 regional lymph nodes removed	None; diagnosed at autopsy	None/Unknown	Yes	20	3	3	13	Dead	Yes	Yes
437	73	Married (including common law)	White	Male	Moderately differentiated; Grade II	T3	1.09861	M0	30	1 to 3 regional lymph nodes removed	None; diagnosed at autopsy	None/Unknown	No/Unknown	5	1	1	5	Dead	Yes	Yes
438	78	Widowed	White	Female	Poorly differentiated; Grade III	T3	-2.19722	M0	60	4 or more regional lymph nodes removed	None; diagnosed at autopsy	Beam radiation	Yes	60	14	1	47	Dead	No	Yes
439	84	Widowed	White	Female	Poorly differentiated; Grade III	T2	-1.09861	M1	30	1 to 3 regional lymph nodes removed	None; diagnosed at autopsy	None/Unknown	Yes	31	1	0	19	Dead	Yes	Yes
440	60	Divorced	White	Female	Poorly differentiated; Grade III	T2	-1.94591	M0	40	1 to 3 regional lymph nodes removed	Non-primary surgical procedure to other regional sites	None/Unknown	No/Unknown	14	3	0	77	Dead	No	Yes
441	76	Widowed	White	Female	Moderately differentiated; Grade II	T3	-1.09861	M1	40	1 to 3 regional lymph nodes removed	None; diagnosed at autopsy	None/Unknown	No/Unknown	28	1	0	4	Dead	No	Yes
442	67	Married (including common law)	White	Male	Poorly differentiated; Grade III	T2	-1.09861	M0	40	4 or more regional lymph nodes removed	Non-primary surgical procedure to other regional sites	Beam radiation	No/Unknown	40	5	1	15	Dead	Yes	Yes
443	47	Married (including common law)	White	Female	Well differentiated; Grade I	T1a	-1.94591	M0	40	1 to 3 regional lymph nodes removed	None; diagnosed at autopsy	None/Unknown	No/Unknown	20	3	0	4	Alive	Yes	Yes
444	87	Widowed	White	Male	Moderately differentiated; Grade II	T2	-1.09861	M0	40	1 to 3 regional lymph nodes removed	None; diagnosed at autopsy	None/Unknown	No/Unknown	40	1	0	2	Dead	Yes	Yes
445	78	Married (including common law)	White	Female	Moderately differentiated; Grade II	T3	1.09861	M0	40	1 to 3 regional lymph nodes removed	None; diagnosed at autopsy	None/Unknown	No/Unknown	35	1	1	12	Dead	No	Yes
446	84	Widowed	White	Male	Moderately differentiated; Grade II	T1b	-1.09861	M0	40	1 to 3 regional lymph nodes removed	None; diagnosed at autopsy	None/Unknown	No/Unknown	10	1	0	4	Dead	No	Yes
447	63	Divorced	White	Female	Poorly differentiated; Grade III	T4	0	M1	60	1 to 3 regional lymph nodes removed	Non-primary surgical procedure to distant site	None/Unknown	No/Unknown	15	2	1	0	Dead	Yes	Yes
448	64	Married (including common law)	Black	Male	Poorly differentiated; Grade III	T2	-1.09861	M0	40	1 to 3 regional lymph nodes removed	None; diagnosed at autopsy	Recommended, unknown if administered	Yes	32	1	0	11	Dead	Yes	Yes
449	46	Married (including common law)	White	Female	Moderately differentiated; Grade II	T4	0	M0	40	1 to 3 regional lymph nodes removed	None; diagnosed at autopsy	None/Unknown	Yes	95	4	2	55	Dead	Yes	Yes
450	76	Widowed	White	Female	Moderately differentiated; Grade II	T1a	1.09861	M0	40	1 to 3 regional lymph nodes removed	None; diagnosed at autopsy	None/Unknown	Yes	40	1	1	23	Dead	Yes	Yes
451	73	Married (including common law)	White	Female	Well differentiated; Grade I	T1a	-1.94591	M0	40	1 to 3 regional lymph nodes removed	Any combo of sur proc to oth rg, dis lym nd, and/or dis site	None/Unknown	No/Unknown	8	3	0	17	Dead	Yes	Yes
452	57	Married (including common law)	Other (American Indian/AK Native, Asian/Pacific Islander)	Male	Well differentiated; Grade I	T2	0	M0	40	1 to 3 regional lymph nodes removed	None; diagnosed at autopsy	Recommended, unknown if administered	No/Unknown	60	2	1	85	Alive	Yes	Yes
453	75	Married (including common law)	Other (American Indian/AK Native, Asian/Pacific Islander)	Male	Well differentiated; Grade I	T2	-1.60944	M0	40	1 to 3 regional lymph nodes removed	None; diagnosed at autopsy	None/Unknown	No/Unknown	40	2	0	89	Alive	No	Yes
456	47	Married (including common law)	White	Female	Moderately differentiated; Grade II	T2	-2.56495	M0	30	4 or more regional lymph nodes removed	None; diagnosed at autopsy	Beam radiation	Yes	20	6	0	47	Dead	Yes	Yes
457	87	Widowed	White	Female	Poorly differentiated; Grade III	T2	1.09861	M0	40	1 to 3 regional lymph nodes removed	None; diagnosed at autopsy	None/Unknown	No/Unknown	1	1	1	13	Dead	Yes	Yes
458	73	Married (including common law)	White	Female	Moderately differentiated; Grade II	T2	1.09861	M1	30	1 to 3 regional lymph nodes removed	None; diagnosed at autopsy	None/Unknown	Yes	4	1	1	18	Dead	Yes	Yes
459	65	Separated	White	Female	Moderately differentiated; Grade II	T2	-1.94591	M0	40	1 to 3 regional lymph nodes removed	None; diagnosed at autopsy	None/Unknown	No/Unknown	22	3	0	23	Dead	Yes	Yes
460	78	Widowed	White	Female	Poorly differentiated; Grade III	T2	-3.49651	M0	40	4 or more regional lymph nodes removed	None; diagnosed at autopsy	None/Unknown	No/Unknown	17	16	0	24	Dead	Yes	Yes
461	81	Widowed	White	Female	Poorly differentiated; Grade III	T2	0	M0	40	1 to 3 regional lymph nodes removed	None; diagnosed at autopsy	None/Unknown	No/Unknown	60	2	1	11	Dead	Yes	Yes
462	65	Married (including common law)	White	Female	Well differentiated; Grade I	T2	1.09861	M0	30	None	None; diagnosed at autopsy	Beam radiation	No/Unknown	20	1	1	16	Dead	Yes	Yes
463	67	Widowed	Other (American Indian/AK Native, Asian/Pacific Islander)	Male	Moderately differentiated; Grade II	T3	-1.60944	M0	60	1 to 3 regional lymph nodes removed	None; diagnosed at autopsy	None/Unknown	No/Unknown	30	2	0	12	Dead	Yes	Yes
464	81	Married (including common law)	White	Male	Poorly differentiated; Grade III	T3	-1.60944	M0	40	1 to 3 regional lymph nodes removed	Non-primary surgical procedure to other regional sites	Recommended, unknown if administered	No/Unknown	29	2	0	13	Dead	Yes	Yes
465	81	Widowed	White	Male	Moderately differentiated; Grade II	T3	-2.3979	M0	60	4 or more regional lymph nodes removed	None; diagnosed at autopsy	None/Unknown	No/Unknown	38	5	0	2	Dead	Yes	Yes
466	67	Married (including common law)	White	Female	Moderately differentiated; Grade II	T3	-1.09861	M0	60	1 to 3 regional lymph nodes removed	None; diagnosed at autopsy	None/Unknown	No/Unknown	86	1	0	28	Dead	Yes	Yes
467	83	Widowed	White	Male	Poorly differentiated; Grade III	T2	-1.09861	M1	40	1 to 3 regional lymph nodes removed	None; diagnosed at autopsy	None/Unknown	No/Unknown	6	1	0	20	Dead	Yes	Yes
468	59	Single (never married)	White	Male	Poorly differentiated; Grade III	T2	-1.60944	M1	40	1 to 3 regional lymph nodes removed	Non-primary surgical procedure to distant lymph node(s)	None/Unknown	Yes	30	2	0	4	Dead	Yes	Yes
469	59	Married (including common law)	Other (American Indian/AK Native, Asian/Pacific Islander)	Female	Poorly differentiated; Grade III	T3	2.3979	M1	60	4 or more regional lymph nodes removed	None; diagnosed at autopsy	Beam radiation	Yes	60	5	5	10	Dead	Yes	Yes
470	62	Married (including common law)	White	Male	Moderately differentiated; Grade II	T2	-3.04452	M0	40	4 or more regional lymph nodes removed	Non-primary surgical procedure to other regional sites	None/Unknown	No/Unknown	25	10	0	86	Alive	Yes	Yes
471	71	Married (including common law)	White	Male	Moderately differentiated; Grade II	T3	1.09861	M1	60	1 to 3 regional lymph nodes removed	None; diagnosed at autopsy	None/Unknown	No/Unknown	13	1	1	0	Dead	Yes	Yes
472	68	Divorced	White	Female	Poorly differentiated; Grade III	T2	0.788457	M1	40	4 or more regional lymph nodes removed	None; diagnosed at autopsy	Beam radiation	Yes	35	7	5	7	Dead	Yes	Yes
473	57	Widowed	Black	Female	Moderately differentiated; Grade II	T2	-2.56495	M0	40	4 or more regional lymph nodes removed	None; diagnosed at autopsy	Beam radiation	Yes	35	6	0	91	Alive	Yes	Yes
474	70	Married (including common law)	Black	Female	Moderately differentiated; Grade II	T3	1.09861	M1	40	1 to 3 regional lymph nodes removed	None; diagnosed at autopsy	None/Unknown	Yes	80	1	1	18	Dead	Yes	Yes
475	68	Widowed	White	Female	Moderately differentiated; Grade II	T3	-1.09861	M0	40	1 to 3 regional lymph nodes removed	Non-primary surgical procedure to distant site	None/Unknown	No/Unknown	27	1	0	82	Alive	Yes	Yes
476	66	Single (never married)	White	Male	Moderately differentiated; Grade II	T3	1.09861	M0	30	1 to 3 regional lymph nodes removed	None; diagnosed at autopsy	None/Unknown	No/Unknown	21	1	1	17	Dead	Yes	Yes
477	66	Married (including common law)	White	Male	Moderately differentiated; Grade II	T2	-1.09861	M0	60	1 to 3 regional lymph nodes removed	None; diagnosed at autopsy	None/Unknown	No/Unknown	20	1	0	27	Dead	Yes	Yes
478	70	Married (including common law)	Other (American Indian/AK Native, Asian/Pacific Islander)	Male	Moderately differentiated; Grade II	T2	-1.09861	M0	40	1 to 3 regional lymph nodes removed	Any combo of sur proc to oth rg, dis lym nd, and/or dis site	None/Unknown	No/Unknown	993	1	0	94	Alive	Yes	Yes
479	66	Single (never married)	Black	Female	Moderately differentiated; Grade II	T1a	-2.94444	M0	90	4 or more regional lymph nodes removed	None; diagnosed at autopsy	None/Unknown	No/Unknown	40	9	0	84	Alive	Yes	Yes
480	71	Single (never married)	White	Female	Poorly differentiated; Grade III	T4	2.56495	M0	27	4 or more regional lymph nodes removed	None; diagnosed at autopsy	None/Unknown	No/Unknown	50	6	6	1	Dead	Yes	Yes
481	67	Married (including common law)	White	Female	Moderately differentiated; Grade II	T4	-1.09861	M0	60	1 to 3 regional lymph nodes removed	None; diagnosed at autopsy	Beam radiation	Yes	35	1	0	12	Dead	Yes	Yes
482	77	Married (including common law)	Other (American Indian/AK Native, Asian/Pacific Islander)	Female	Moderately differentiated; Grade II	T2	-2.19722	M0	30	4 or more regional lymph nodes removed	None; diagnosed at autopsy	None/Unknown	No/Unknown	24	4	0	86	Alive	Yes	Yes
483	60	Separated	White	Female	Moderately differentiated; Grade II	T2	-1.09861	M0	40	1 to 3 regional lymph nodes removed	None; diagnosed at autopsy	None/Unknown	No/Unknown	25	1	0	88	Alive	No	Yes
484	67	Single (never married)	White	Female	Moderately differentiated; Grade II	T2	-1.09861	M0	40	1 to 3 regional lymph nodes removed	None; diagnosed at autopsy	None/Unknown	No/Unknown	7	1	0	94	Alive	Yes	Yes
485	71	Married (including common law)	White	Female	Moderately differentiated; Grade II	T2	-1.09861	M0	40	1 to 3 regional lymph nodes removed	None; diagnosed at autopsy	None/Unknown	No/Unknown	13	1	0	20	Dead	Yes	Yes
486	54	Separated	White	Female	Poorly differentiated; Grade III	T3	-1.09861	M0	40	1 to 3 regional lymph nodes removed	None; diagnosed at autopsy	Beam radiation	Yes	80	1	0	92	Alive	Yes	Yes
487	61	Single (never married)	White	Female	Moderately differentiated; Grade II	T3	-1.94591	M0	60	1 to 3 regional lymph nodes removed	None; diagnosed at autopsy	None/Unknown	Yes	15	3	0	22	Dead	Yes	Yes
489	63	Widowed	White	Female	Moderately differentiated; Grade II	T3	-3.29584	M0	60	4 or more regional lymph nodes removed	None; diagnosed at autopsy	Beam radiation	Yes	90	13	0	39	Dead	Yes	Yes
490	65	Single (never married)	Other (American Indian/AK Native, Asian/Pacific Islander)	Female	Well differentiated; Grade I	T2	-1.09861	M0	40	1 to 3 regional lymph nodes removed	None; diagnosed at autopsy	None/Unknown	No/Unknown	2	1	0	85	Alive	Yes	Yes
491	54	Married (including common law)	White	Female	Well differentiated; Grade I	T2	-1.94591	M0	40	1 to 3 regional lymph nodes removed	None; diagnosed at autopsy	None/Unknown	No/Unknown	10	3	0	58	Dead	Yes	Yes
492	80	Widowed	White	Female	Poorly differentiated; Grade III	T1b	-1.09861	M0	40	1 to 3 regional lymph nodes removed	None; diagnosed at autopsy	None/Unknown	No/Unknown	15	1	0	11	Dead	No	Yes
493	86	Single (never married)	White	Female	Poorly differentiated; Grade III	T3	1.09861	M0	40	1 to 3 regional lymph nodes removed	Non-primary surgical procedure to other regional sites	None/Unknown	No/Unknown	55	1	1	6	Dead	Yes	Yes
494	82	Married (including common law)	Other (American Indian/AK Native, Asian/Pacific Islander)	Male	Poorly differentiated; Grade III	T2	-1.09861	M0	40	1 to 3 regional lymph nodes removed	None; diagnosed at autopsy	None/Unknown	No/Unknown	25	1	0	27	Alive	No	Yes
496	77	Widowed	White	Female	Moderately differentiated; Grade II	T3	-2.3979	M0	60	4 or more regional lymph nodes removed	None; diagnosed at autopsy	None/Unknown	No/Unknown	36	5	0	19	Dead	Yes	Yes
497	58	Single (never married)	White	Female	Well differentiated; Grade I	T2	-0.510826	M0	40	1 to 3 regional lymph nodes removed	None; diagnosed at autopsy	None/Unknown	No/Unknown	30	3	1	29	Dead	No	Yes
498	90	Divorced	White	Female	Poorly differentiated; Grade III	T2	1.94591	M0	40	1 to 3 regional lymph nodes removed	None; diagnosed at autopsy	None/Unknown	No/Unknown	42	3	3	92	Alive	Yes	Yes
499	64	Married (including common law)	White	Female	Poorly differentiated; Grade III	T3	1.09861	M0	40	1 to 3 regional lymph nodes removed	None; diagnosed at autopsy	None/Unknown	No/Unknown	20	1	1	25	Dead	Yes	Yes
500	59	Married (including common law)	White	Female	Moderately differentiated; Grade II	T3	2.3979	M0	60	4 or more regional lymph nodes removed	None; diagnosed at autopsy	None/Unknown	No/Unknown	30	5	5	4	Dead	Yes	Yes
501	73	Single (never married)	White	Male	Poorly differentiated; Grade III	T3	-1.94591	M1	60	4 or more regional lymph nodes removed	None; diagnosed at autopsy	None/Unknown	No/Unknown	75	3	0	12	Dead	Yes	Yes
502	79	Married (including common law)	White	Female	Poorly differentiated; Grade III	T3	-2.56495	M0	40	1 to 3 regional lymph nodes removed	Non-primary surgical procedure to other regional sites	None/Unknown	No/Unknown	45	6	0	67	Alive	Yes	Yes
503	68	Married (including common law)	White	Male	Moderately differentiated; Grade II	T4	-3.21888	M1	20	4 or more regional lymph nodes removed	Non-primary surgical procedure to other regional sites	None/Unknown	No/Unknown	24	12	0	8	Dead	Yes	Yes
504	84	Widowed	White	Female	Poorly differentiated; Grade III	T2	-1.09861	M0	30	1 to 3 regional lymph nodes removed	None; diagnosed at autopsy	None/Unknown	No/Unknown	30	1	0	37	Dead	Yes	Yes
505	61	Single (never married)	Black	Female	Poorly differentiated; Grade III	T2	-1.09861	M0	40	1 to 3 regional lymph nodes removed	Any combo of sur proc to oth rg, dis lym nd, and/or dis site	Beam radiation	Yes	40	1	0	85	Alive	Yes	Yes
506	57	Married (including common law)	Other (American Indian/AK Native, Asian/Pacific Islander)	Female	Moderately differentiated; Grade II	T1b	-1.09861	M0	20	1 to 3 regional lymph nodes removed	Non-primary surgical procedure to distant site	None/Unknown	No/Unknown	15	1	0	86	Alive	Yes	Yes
507	55	Married (including common law)	White	Female	Moderately differentiated; Grade II	T2	0	M0	40	1 to 3 regional lymph nodes removed	Non-primary surgical procedure to other regional sites	Beam radiation	Yes	25	2	1	93	Alive	Yes	Yes
508	85	Married (including common law)	Black	Female	Moderately differentiated; Grade II	T2	1.09861	M0	40	1 to 3 regional lymph nodes removed	None; diagnosed at autopsy	None/Unknown	No/Unknown	23	1	1	7	Dead	Yes	Yes
509	55	Single (never married)	White	Male	Moderately differentiated; Grade II	T2	-2.56495	M0	40	4 or more regional lymph nodes removed	None; diagnosed at autopsy	None/Unknown	No/Unknown	60	6	0	37	Dead	Yes	Yes
510	62	Married (including common law)	White	Male	Moderately differentiated; Grade II	T3	1.09861	M1	40	1 to 3 regional lymph nodes removed	None; diagnosed at autopsy	None/Unknown	Yes	55	1	1	1	Dead	Yes	Yes
511	74	Married (including common law)	Black	Female	Moderately differentiated; Grade II	T2	-1.52606	M1	60	4 or more regional lymph nodes removed	Non-primary surgical procedure to other regional sites	Beam radiation	Yes	25	13	2	84	Alive	Yes	Yes
512	49	Married (including common law)	White	Male	Well differentiated; Grade I	T2	1.09861	M0	40	1 to 3 regional lymph nodes removed	None; diagnosed at autopsy	None/Unknown	Yes	21	1	1	86	Dead	Yes	Yes
513	77	Married (including common law)	White	Male	Well differentiated; Grade I	T2	-1.60944	M0	40	1 to 3 regional lymph nodes removed	None; diagnosed at autopsy	None/Unknown	No/Unknown	10	2	0	33	Dead	Yes	Yes
514	85	Widowed	White	Female	Moderately differentiated; Grade II	T3	1.09861	M1	40	1 to 3 regional lymph nodes removed	Non-primary surgical procedure performed	None/Unknown	No/Unknown	10	1	1	2	Dead	Yes	Yes
515	62	Married (including common law)	White	Female	Moderately differentiated; Grade II	T3	-0.76214	M0	30	4 or more regional lymph nodes removed	Non-primary surgical procedure to other regional sites	Beam radiation	Yes	15	10	3	15	Dead	No	Yes
516	62	Married (including common law)	Black	Female	Moderately differentiated; Grade II	T3	0.897942	M1	60	4 or more regional lymph nodes removed	None; diagnosed at autopsy	None/Unknown	Yes	55	18	13	49	Dead	Yes	Yes
517	53	Married (including common law)	White	Female	Moderately differentiated; Grade II	T3	-2.19722	M0	40	4 or more regional lymph nodes removed	Non-primary surgical procedure to other regional sites	Beam radiation	No/Unknown	5	4	0	10	Dead	Yes	Yes
518	55	Married (including common law)	White	Male	Moderately differentiated; Grade II	T3	-1.29928	M0	60	4 or more regional lymph nodes removed	None; diagnosed at autopsy	Beam radiation	Yes	60	6	1	14	Dead	Yes	Yes
519	68	Married (including common law)	White	Male	Moderately differentiated; Grade II	T2	-1.60944	M0	30	1 to 3 regional lymph nodes removed	None; diagnosed at autopsy	Beam radiation	Yes	25	2	0	21	Dead	No	Yes
520	84	Widowed	White	Female	Moderately differentiated; Grade II	T3	-2.70805	M1	30	4 or more regional lymph nodes removed	Non-primary surgical procedure to distant site	None/Unknown	No/Unknown	40	7	0	8	Dead	No	Yes
521	66	Married (including common law)	White	Female	Well differentiated; Grade I	T2	-1.09861	M0	40	Number of regional lymph nodes removed unknown	Non-primary surgical procedure performed	None/Unknown	No/Unknown	18	1	0	36	Dead	Yes	Yes
522	73	Married (including common law)	White	Male	Moderately differentiated; Grade II	T2	-1.09861	M0	40	1 to 3 regional lymph nodes removed	None; diagnosed at autopsy	None/Unknown	No/Unknown	12	1	0	64	Dead	Yes	Yes
523	70	Married (including common law)	White	Female	Moderately differentiated; Grade II	T2	-2.70805	M0	60	4 or more regional lymph nodes removed	None; diagnosed at autopsy	None/Unknown	Yes	25	7	0	91	Alive	No	Yes
524	52	Married (including common law)	White	Female	Moderately differentiated; Grade II	T3	0	M0	30	4 or more regional lymph nodes removed	Non-primary surgical procedure to other regional sites	Beam radiation	Yes	75	4	2	23	Dead	Yes	Yes
525	85	Widowed	White	Female	Moderately differentiated; Grade II	T2	1.09861	M0	40	1 to 3 regional lymph nodes removed	None; diagnosed at autopsy	None/Unknown	No/Unknown	43	1	1	18	Dead	Yes	Yes
526	71	Widowed	White	Female	Poorly differentiated; Grade III	T4	-1.94591	M0	60	1 to 3 regional lymph nodes removed	None; diagnosed at autopsy	None/Unknown	Yes	23	3	0	2	Dead	Yes	Yes
527	62	Married (including common law)	Other (American Indian/AK Native, Asian/Pacific Islander)	Female	Poorly differentiated; Grade III	T2	2.19722	M0	40	4 or more regional lymph nodes removed	None; diagnosed at autopsy	None/Unknown	Yes	40	4	4	13	Dead	Yes	Yes
528	64	Married (including common law)	White	Male	Moderately differentiated; Grade II	T3	1.09861	M1	30	Biopsy or aspiration of regional lymph node, NOS	None; diagnosed at autopsy	None/Unknown	No/Unknown	40	1	1	2	Dead	Yes	Yes
529	48	Married (including common law)	White	Female	Poorly differentiated; Grade III	T3	-0.847298	M0	60	4 or more regional lymph nodes removed	None; diagnosed at autopsy	None/Unknown	Yes	43	4	1	30	Dead	Yes	Yes
530	68	Married (including common law)	White	Female	Well differentiated; Grade I	T2	-2.19722	M0	60	4 or more regional lymph nodes removed	None; diagnosed at autopsy	None/Unknown	No/Unknown	45	4	0	88	Alive	Yes	Yes
531	56	Divorced	White	Female	Poorly differentiated; Grade III	T2	1.46634	M0	60	4 or more regional lymph nodes removed	Non-primary surgical procedure performed	Beam radiation	Yes	60	7	6	91	Alive	Yes	Yes
532	66	Single (never married)	White	Male	Moderately differentiated; Grade II	T3	1.09861	M0	40	1 to 3 regional lymph nodes removed	None; diagnosed at autopsy	Beam radiation	No/Unknown	25	1	1	36	Dead	Yes	Yes
533	76	Married (including common law)	White	Male	Poorly differentiated; Grade III	T3	-1.09861	M0	30	1 to 3 regional lymph nodes removed	Non-primary surgical procedure to other regional sites	None/Unknown	No/Unknown	35	1	0	0	Dead	Yes	Yes
534	59	Divorced	Black	Female	Poorly differentiated; Grade III	T3	1.09861	M0	40	1 to 3 regional lymph nodes removed	None; diagnosed at autopsy	None/Unknown	No/Unknown	43	1	1	0	Dead	Yes	Yes
535	74	Married (including common law)	White	Female	Poorly differentiated; Grade III	T1b	-3.21888	M0	40	4 or more regional lymph nodes removed	None; diagnosed at autopsy	None/Unknown	Yes	45	12	0	18	Dead	Yes	Yes
536	87	Widowed	White	Female	Well differentiated; Grade I	T1a	-1.09861	M0	30	1 to 3 regional lymph nodes removed	None; diagnosed at autopsy	None/Unknown	No/Unknown	25	1	0	18	Dead	Yes	Yes
537	72	Married (including common law)	White	Female	Moderately differentiated; Grade II	T2	-2.94444	M0	40	4 or more regional lymph nodes removed	Non-primary surgical procedure to other regional sites	None/Unknown	No/Unknown	30	9	0	95	Alive	Yes	Yes
538	88	Married (including common law)	White	Male	Moderately differentiated; Grade II	T3	1.09861	M0	90	Biopsy or aspiration of regional lymph node, NOS	None; diagnosed at autopsy	None/Unknown	No/Unknown	19	1	1	32	Dead	Yes	Yes
539	64	Married (including common law)	White	Male	Poorly differentiated; Grade III	T3	1.09861	M1	40	4 or more regional lymph nodes removed	Any combo of sur proc to oth rg, dis lym nd, and/or dis site	None/Unknown	No/Unknown	13	1	1	1	Dead	Yes	Yes
540	65	Divorced	White	Female	Poorly differentiated; Grade III	T2	-1.09861	M0	30	1 to 3 regional lymph nodes removed	None; diagnosed at autopsy	None/Unknown	Yes	2	1	0	49	Alive	Yes	Yes
541	80	Married (including common law)	White	Male	Poorly differentiated; Grade III	T3	1.09861	M0	40	1 to 3 regional lymph nodes removed	None; diagnosed at autopsy	None/Unknown	No/Unknown	40	1	1	0	Dead	No	Yes
542	53	Single (never married)	Black	Male	Moderately differentiated; Grade II	T2	-1.09861	M0	40	1 to 3 regional lymph nodes removed	None; diagnosed at autopsy	Beam radiation	Yes	28	1	0	29	Alive	Yes	Yes
543	62	Married (including common law)	Black	Male	Well differentiated; Grade I	T2	-2.94444	M0	40	4 or more regional lymph nodes removed	Non-primary surgical procedure to other regional sites	None/Unknown	No/Unknown	993	9	0	88	Alive	Yes	Yes
544	94	Widowed	Black	Male	Moderately differentiated; Grade II	T2	1.09861	M0	30	1 to 3 regional lymph nodes removed	None; diagnosed at autopsy	Refused (1988+)	No/Unknown	26	1	1	19	Dead	Yes	Yes
545	52	Married (including common law)	Other (American Indian/AK Native, Asian/Pacific Islander)	Female	Poorly differentiated; Grade III	T3	-2.83321	M1	40	4 or more regional lymph nodes removed	Non-primary surgical procedure to other regional sites	None/Unknown	Yes	20	8	0	14	Dead	Yes	Yes
546	69	Married (including common law)	White	Female	Moderately differentiated; Grade II	T3	-1.09861	M0	60	1 to 3 regional lymph nodes removed	None; diagnosed at autopsy	None/Unknown	No/Unknown	25	1	0	9	Dead	Yes	Yes
547	78	Separated	White	Female	Poorly differentiated; Grade III	T2	1.09861	M0	40	1 to 3 regional lymph nodes removed	None; diagnosed at autopsy	None/Unknown	No/Unknown	25	1	1	3	Dead	No	Yes
548	74	Widowed	White	Female	Moderately differentiated; Grade II	T2	1.09861	M1	40	1 to 3 regional lymph nodes removed	None; diagnosed at autopsy	None/Unknown	Yes	37	1	1	9	Dead	Yes	Yes
549	68	Married (including common law)	Black	Male	Poorly differentiated; Grade III	T3	-1.60944	M0	40	1 to 3 regional lymph nodes removed	Non-primary surgical procedure to other regional sites	None/Unknown	No/Unknown	32	2	0	15	Dead	Yes	Yes
550	66	Single (never married)	White	Female	Moderately differentiated; Grade II	T2	-1.94591	M0	60	1 to 3 regional lymph nodes removed	None; diagnosed at autopsy	None/Unknown	No/Unknown	35	3	0	17	Dead	Yes	Yes
551	69	Widowed	White	Female	Poorly differentiated; Grade III	T2	0.510826	M0	60	1 to 3 regional lymph nodes removed	None; diagnosed at autopsy	None/Unknown	No/Unknown	32	3	2	3	Dead	Yes	Yes
552	82	Widowed	White	Female	Moderately differentiated; Grade II	T2	1.09861	M0	40	1 to 3 regional lymph nodes removed	None; diagnosed at autopsy	None/Unknown	No/Unknown	20	1	1	4	Dead	Yes	Yes
553	87	Widowed	White	Female	Well differentiated; Grade I	T2	-3.49651	M0	40	4 or more regional lymph nodes removed	Non-primary surgical procedure to other regional sites	None/Unknown	No/Unknown	15	16	0	24	Dead	Yes	Yes
554	78	Widowed	White	Female	Poorly differentiated; Grade III	T2	0	M0	40	1 to 3 regional lymph nodes removed	None; diagnosed at autopsy	None/Unknown	Yes	15	2	1	18	Dead	Yes	Yes
555	53	Married (including common law)	White	Male	Moderately differentiated; Grade II	T2	-0.510826	M0	60	1 to 3 regional lymph nodes removed	None; diagnosed at autopsy	Beam radiation	Yes	95	3	1	17	Dead	Yes	Yes
556	53	Single (never married)	White	Male	Poorly differentiated; Grade III	T3	0.510826	M1	60	Biopsy or aspiration of regional lymph node, NOS	None; diagnosed at autopsy	None/Unknown	No/Unknown	35	3	2	8	Dead	Yes	Yes
557	73	Widowed	White	Female	Moderately differentiated; Grade II	T2	-0.251314	M0	40	4 or more regional lymph nodes removed	Non-primary surgical procedure to other regional sites	None/Unknown	Yes	40	7	3	50	Dead	Yes	Yes
558	46	Married (including common law)	Other (American Indian/AK Native, Asian/Pacific Islander)	Female	Moderately differentiated; Grade II	T1b	-2.3979	M0	40	1 to 3 regional lymph nodes removed	Non-primary surgical procedure performed	None/Unknown	No/Unknown	13	5	0	74	Alive	Yes	Yes
559	79	Married (including common law)	White	Female	Poorly differentiated; Grade III	T2	-2.19722	M0	40	4 or more regional lymph nodes removed	Non-primary surgical procedure to other regional sites	None/Unknown	No/Unknown	25	4	0	6	Dead	No	Yes
560	72	Married (including common law)	White	Female	Poorly differentiated; Grade III	T3	-1.7346	M0	60	4 or more regional lymph nodes removed	None; diagnosed at autopsy	None/Unknown	No/Unknown	60	9	1	11	Dead	No	Yes
561	71	Married (including common law)	White	Female	Poorly differentiated; Grade III	T3	0.788457	M1	40	4 or more regional lymph nodes removed	Non-primary surgical procedure to other regional sites	Beam radiation	Yes	51	7	5	19	Dead	No	Yes
562	88	Divorced	White	Female	Poorly differentiated; Grade III	T3	-2.94444	M1	60	4 or more regional lymph nodes removed	Non-primary surgical procedure to distant site	None/Unknown	No/Unknown	15	9	0	0	Dead	No	Yes
563	54	Divorced	White	Female	Poorly differentiated; Grade III	T3	1.60944	M1	40	1 to 3 regional lymph nodes removed	None; diagnosed at autopsy	None/Unknown	Yes	30	2	2	11	Dead	Yes	Yes
564	64	Widowed	White	Female	Well differentiated; Grade I	T2	-1.09861	M0	30	1 to 3 regional lymph nodes removed	None; diagnosed at autopsy	None/Unknown	Yes	30	1	0	72	Alive	Yes	Yes
565	82	Divorced	White	Female	Poorly differentiated; Grade III	T3	-1.60944	M0	40	1 to 3 regional lymph nodes removed	Non-primary surgical procedure to distant site	None/Unknown	No/Unknown	90	2	0	0	Dead	Yes	Yes
566	56	Married (including common law)	Black	Female	Well differentiated; Grade I	T2	1.09861	M0	40	1 to 3 regional lymph nodes removed	None; diagnosed at autopsy	Beam radiation	Yes	30	1	1	17	Dead	Yes	Yes
567	86	Married (including common law)	White	Male	Well differentiated; Grade I	T2	-1.09861	M0	30	1 to 3 regional lymph nodes removed	None; diagnosed at autopsy	Beam radiation	Yes	41	1	0	48	Dead	Yes	Yes
568	85	Married (including common law)	White	Female	Moderately differentiated; Grade II	T2	1.09861	M0	40	1 to 3 regional lymph nodes removed	None; diagnosed at autopsy	Beam radiation	Yes	23	1	1	28	Dead	Yes	Yes
569	67	Married (including common law)	Black	Female	Moderately differentiated; Grade II	T2	1.09861	M0	30	1 to 3 regional lymph nodes removed	None; diagnosed at autopsy	None/Unknown	No/Unknown	25	1	1	78	Alive	Yes	Yes
570	61	Married (including common law)	White	Female	Moderately differentiated; Grade II	T2	-1.09861	M0	40	1 to 3 regional lymph nodes removed	None; diagnosed at autopsy	Beam radiation	Yes	45	1	0	74	Alive	Yes	Yes
571	65	Widowed	Other (American Indian/AK Native, Asian/Pacific Islander)	Female	Moderately differentiated; Grade II	T3	-2.94444	M1	40	4 or more regional lymph nodes removed	Any combo of sur proc to oth rg, dis lym nd, and/or dis site	Beam radiation	Yes	60	29	1	45	Dead	Yes	Yes
572	72	Married (including common law)	White	Female	Moderately differentiated; Grade II	T2	-1.09861	M0	40	1 to 3 regional lymph nodes removed	Non-primary surgical procedure to other regional sites	None/Unknown	No/Unknown	20	1	0	11	Dead	Yes	Yes
573	66	Single (never married)	Black	Male	Moderately differentiated; Grade II	T2	-1.09861	M0	30	1 to 3 regional lymph nodes removed	None; diagnosed at autopsy	None/Unknown	No/Unknown	15	1	0	0	Dead	Yes	Yes
574	73	Married (including common law)	White	Male	Poorly differentiated; Grade III	T2	-2.19722	M0	40	4 or more regional lymph nodes removed	None; diagnosed at autopsy	None/Unknown	No/Unknown	30	4	0	76	Alive	Yes	Yes
575	65	Single (never married)	White	Male	Moderately differentiated; Grade II	T3	-1.29928	M0	40	4 or more regional lymph nodes removed	None; diagnosed at autopsy	Beam radiation	Yes	995	6	1	21	Dead	Yes	Yes
576	80	Widowed	White	Male	Poorly differentiated; Grade III	T2	-1.09861	M0	40	1 to 3 regional lymph nodes removed	None; diagnosed at autopsy	None/Unknown	Yes	22	1	0	36	Dead	Yes	Yes
577	89	Married (including common law)	White	Female	Moderately differentiated; Grade II	T2	1.09861	M1	40	1 to 3 regional lymph nodes removed	None; diagnosed at autopsy	None/Unknown	No/Unknown	35	1	1	3	Dead	Yes	Yes
578	69	Divorced	White	Female	Moderately differentiated; Grade II	T2	0	M0	30	1 to 3 regional lymph nodes removed	Non-primary surgical procedure to other regional sites	None/Unknown	Yes	8	2	1	19	Dead	Yes	Yes
580	59	Married (including common law)	White	Female	Poorly differentiated; Grade III	T2	1.09861	M1	30	1 to 3 regional lymph nodes removed	None; diagnosed at autopsy	None/Unknown	Yes	55	1	1	7	Dead	Yes	Yes
581	62	Widowed	White	Female	Well differentiated; Grade I	T2	-1.94591	M0	40	1 to 3 regional lymph nodes removed	Non-primary surgical procedure to other regional sites	None/Unknown	No/Unknown	40	3	0	52	Dead	Yes	Yes
582	61	Married (including common law)	White	Female	Moderately differentiated; Grade II	T3	1.09861	M1	40	1 to 3 regional lymph nodes removed	None; diagnosed at autopsy	None/Unknown	Yes	25	1	1	8	Dead	Yes	Yes
583	88	Married (including common law)	White	Female	Well differentiated; Grade I	T2	-1.09861	M0	40	1 to 3 regional lymph nodes removed	None; diagnosed at autopsy	None/Unknown	No/Unknown	60	1	0	0	Dead	Yes	Yes
585	48	Married (including common law)	Black	Female	Poorly differentiated; Grade III	T3	-1.7346	M0	40	4 or more regional lymph nodes removed	None; diagnosed at autopsy	Beam radiation	Yes	27	9	1	22	Dead	Yes	Yes
586	70	Divorced	Black	Female	Moderately differentiated; Grade II	T3	-0.847298	M0	40	1 to 3 regional lymph nodes removed	Non-primary surgical procedure to other regional sites	None/Unknown	No/Unknown	115	4	1	16	Dead	Yes	Yes
587	62	Widowed	White	Male	Undifferentiated; anaplastic; Grade IV	T3	1.09861	M1	40	1 to 3 regional lymph nodes removed	None; diagnosed at autopsy	None/Unknown	No/Unknown	12	1	1	0	Dead	Yes	Yes
588	80	Widowed	White	Female	Well differentiated; Grade I	T3	-1.09861	M0	40	1 to 3 regional lymph nodes removed	Non-primary surgical procedure performed	None/Unknown	No/Unknown	10	1	0	4	Dead	Yes	Yes
589	66	Married (including common law)	Other (American Indian/AK Native, Asian/Pacific Islander)	Female	Poorly differentiated; Grade III	T3	-1.29928	M0	30	4 or more regional lymph nodes removed	None; diagnosed at autopsy	Beam radiation	Yes	87	6	1	35	Dead	Yes	Yes
590	66	Married (including common law)	Other (American Indian/AK Native, Asian/Pacific Islander)	Male	Well differentiated; Grade I	T2	1.60944	M0	20	1 to 3 regional lymph nodes removed	None; diagnosed at autopsy	Beam radiation	Yes	20	2	2	75	Alive	Yes	Yes
591	45	Married (including common law)	Other (American Indian/AK Native, Asian/Pacific Islander)	Female	Moderately differentiated; Grade II	T1b	-3.97029	M0	30	4 or more regional lymph nodes removed	Non-primary surgical procedure performed	None/Unknown	No/Unknown	4	26	0	79	Alive	Yes	Yes
592	81	Widowed	Other (American Indian/AK Native, Asian/Pacific Islander)	Female	Poorly differentiated; Grade III	T3	-3.04452	M0	60	4 or more regional lymph nodes removed	None; diagnosed at autopsy	None/Unknown	No/Unknown	24	10	0	15	Dead	Yes	Yes
593	73	Widowed	White	Female	Poorly differentiated; Grade III	T2	-1.94591	M0	40	1 to 3 regional lymph nodes removed	None; diagnosed at autopsy	None/Unknown	No/Unknown	30	3	0	74	Alive	Yes	Yes
594	83	Widowed	White	Female	Moderately differentiated; Grade II	T2	1.09861	M0	40	1 to 3 regional lymph nodes removed	None; diagnosed at autopsy	Beam radiation	No/Unknown	14	1	1	14	Dead	Yes	Yes
595	62	Divorced	White	Male	Moderately differentiated; Grade II	T2	0.510826	M0	50	1 to 3 regional lymph nodes removed	None; diagnosed at autopsy	None/Unknown	Yes	40	3	2	37	Dead	No	Yes
596	90	Single (never married)	White	Female	Moderately differentiated; Grade II	T3	0	M0	40	1 to 3 regional lymph nodes removed	Non-primary surgical procedure to other regional sites	None/Unknown	No/Unknown	40	2	1	9	Dead	No	Yes
597	70	Married (including common law)	Black	Male	Moderately differentiated; Grade II	T1a	-2.94444	M0	40	4 or more regional lymph nodes removed	None; diagnosed at autopsy	None/Unknown	No/Unknown	41	9	0	68	Alive	No	Yes
598	73	Married (including common law)	Black	Male	Moderately differentiated; Grade II	T2	-2.70805	M0	60	4 or more regional lymph nodes removed	Non-primary surgical procedure to other regional sites	Beam radiation	Yes	30	7	0	83	Alive	No	Yes
599	82	Widowed	White	Male	Moderately differentiated; Grade II	T1b	-1.09861	M0	40	1 to 3 regional lymph nodes removed	None; diagnosed at autopsy	None/Unknown	No/Unknown	5	1	0	19	Dead	Yes	Yes
600	56	Married (including common law)	White	Female	Poorly differentiated; Grade III	T2	-1.60944	M0	40	1 to 3 regional lymph nodes removed	None; diagnosed at autopsy	None/Unknown	No/Unknown	15	2	0	47	Dead	Yes	Yes
601	63	Married (including common law)	White	Female	Moderately differentiated; Grade II	T2	1.09861	M0	40	1 to 3 regional lymph nodes removed	None; diagnosed at autopsy	Beam radiation	Yes	70	1	1	76	Alive	Yes	Yes
602	71	Married (including common law)	White	Female	Moderately differentiated; Grade II	T2	0.167054	M0	40	4 or more regional lymph nodes removed	None; diagnosed at autopsy	None/Unknown	No/Unknown	20	11	6	11	Dead	Yes	Yes
603	80	Widowed	Black	Female	Moderately differentiated; Grade II	T3	-0.336472	M1	60	4 or more regional lymph nodes removed	Non-primary surgical procedure to distant site	None/Unknown	No/Unknown	50	17	7	9	Dead	Yes	Yes
605	72	Married (including common law)	Other (American Indian/AK Native, Asian/Pacific Islander)	Male	Poorly differentiated; Grade III	T1b	-1.60944	M0	40	1 to 3 regional lymph nodes removed	None; diagnosed at autopsy	None/Unknown	No/Unknown	3	2	0	13	Dead	Yes	Yes
606	59	Married (including common law)	Other (American Indian/AK Native, Asian/Pacific Islander)	Female	Poorly differentiated; Grade III	T2	-0.510826	M0	40	4 or more regional lymph nodes removed	None; diagnosed at autopsy	None/Unknown	Yes	35	11	4	48	Dead	Yes	Yes
607	58	Single (never married)	White	Female	Poorly differentiated; Grade III	T3	-1.09861	M0	30	Number of regional lymph nodes removed unknown	None; diagnosed at autopsy	None/Unknown	Yes	100	1	0	20	Dead	Yes	Yes
608	67	Single (never married)	White	Female	Poorly differentiated; Grade III	T3	0	M0	60	4 or more regional lymph nodes removed	None; diagnosed at autopsy	None/Unknown	No/Unknown	70	6	3	13	Dead	Yes	Yes
609	81	Single (never married)	White	Female	Moderately differentiated; Grade II	T2	-1.09861	M0	40	1 to 3 regional lymph nodes removed	None; diagnosed at autopsy	None/Unknown	No/Unknown	10	1	0	49	Alive	Yes	Yes
610	58	Married (including common law)	White	Female	Poorly differentiated; Grade III	T3	-0.847298	M1	40	4 or more regional lymph nodes removed	None; diagnosed at autopsy	None/Unknown	No/Unknown	29	4	1	12	Dead	Yes	Yes
611	69	Married (including common law)	Other (American Indian/AK Native, Asian/Pacific Islander)	Male	Poorly differentiated; Grade III	T2	1.09861	M0	60	1 to 3 regional lymph nodes removed	None; diagnosed at autopsy	Beam radiation	Yes	52	1	1	62	Alive	No	Yes
612	73	Widowed	White	Male	Poorly differentiated; Grade III	T3	-1.46634	M1	60	Sentinel node biopsy and lym nd removed same/unstated time	None; diagnosed at autopsy	None/Unknown	No/Unknown	61	7	1	3	Dead	Yes	Yes
613	49	Single (never married)	White	Female	Moderately differentiated; Grade II	T2	-3.04452	M0	30	4 or more regional lymph nodes removed	Non-primary surgical procedure performed	None/Unknown	No/Unknown	55	10	0	71	Alive	Yes	Yes
614	62	Married (including common law)	White	Female	Moderately differentiated; Grade II	T3	0.510826	M0	60	1 to 3 regional lymph nodes removed	None; diagnosed at autopsy	Beam radiation	Yes	50	3	2	13	Dead	Yes	Yes
615	74	Married (including common law)	White	Male	Poorly differentiated; Grade III	T3	1.09861	M0	40	1 to 3 regional lymph nodes removed	None; diagnosed at autopsy	Beam radiation	Yes	50	1	1	48	Dead	Yes	Yes
616	60	Single (never married)	Black	Female	Moderately differentiated; Grade II	T3	-0.955511	M0	40	4 or more regional lymph nodes removed	None; diagnosed at autopsy	None/Unknown	No/Unknown	25	8	2	5	Dead	Yes	Yes
617	83	Single (never married)	White	Female	Moderately differentiated; Grade II	T3	-1.09861	M0	60	1 to 3 regional lymph nodes removed	None; diagnosed at autopsy	None/Unknown	No/Unknown	25	1	0	62	Dead	No	Yes
618	63	Married (including common law)	White	Male	Well differentiated; Grade I	T1a	-1.09861	M0	40	1 to 3 regional lymph nodes removed	None; diagnosed at autopsy	None/Unknown	No/Unknown	90	1	0	42	Dead	No	Yes
619	78	Single (never married)	White	Female	Poorly differentiated; Grade III	T2	-2.3979	M0	30	4 or more regional lymph nodes removed	None; diagnosed at autopsy	None/Unknown	No/Unknown	25	5	0	41	Dead	No	Yes
620	65	Married (including common law)	White	Female	Poorly differentiated; Grade III	T3	-1.94591	M0	60	Number of regional lymph nodes removed unknown	Non-primary surgical procedure to distant site	Beam radiation	Yes	30	3	0	21	Dead	Yes	Yes
621	66	Married (including common law)	White	Female	Poorly differentiated; Grade III	T3	1.09861	M1	40	1 to 3 regional lymph nodes removed	None; diagnosed at autopsy	None/Unknown	No/Unknown	30	1	1	0	Dead	Yes	Yes
622	59	Married (including common law)	White	Female	Well differentiated; Grade I	T4	-1.09861	M0	60	1 to 3 regional lymph nodes removed	Non-primary surgical procedure to other regional sites	None/Unknown	Yes	20	1	0	22	Dead	Yes	Yes
623	66	Single (never married)	White	Female	Moderately differentiated; Grade II	T2	-0.336472	M0	40	4 or more regional lymph nodes removed	Non-primary surgical procedure performed	Recommended, unknown if administered	No/Unknown	35	5	2	30	Dead	Yes	Yes
624	76	Married (including common law)	White	Female	Poorly differentiated; Grade III	T2	1.60944	M0	40	1 to 3 regional lymph nodes removed	Non-primary surgical procedure to other regional sites	None/Unknown	Yes	60	2	2	81	Alive	Yes	Yes
625	60	Married (including common law)	White	Female	Moderately differentiated; Grade II	T4	-2.94444	M1	60	4 or more regional lymph nodes removed	Non-primary surgical procedure to other regional sites	None/Unknown	No/Unknown	150	9	0	5	Dead	Yes	Yes
627	75	Married (including common law)	White	Male	Moderately differentiated; Grade II	T2	-1.09861	M0	40	1 to 3 regional lymph nodes removed	None; diagnosed at autopsy	None/Unknown	No/Unknown	20	1	0	7	Dead	Yes	Yes
628	70	Widowed	White	Female	Poorly differentiated; Grade III	T3	1.09861	M0	60	1 to 3 regional lymph nodes removed	None; diagnosed at autopsy	None/Unknown	Yes	52	1	1	9	Alive	Yes	Yes
629	77	Widowed	Other (American Indian/AK Native, Asian/Pacific Islander)	Female	Moderately differentiated; Grade II	T2	-1.09861	M0	40	1 to 3 regional lymph nodes removed	None; diagnosed at autopsy	None/Unknown	No/Unknown	35	1	0	76	Alive	Yes	Yes
630	64	Widowed	White	Female	Well differentiated; Grade I	T1a	-1.09861	M0	40	1 to 3 regional lymph nodes removed	Non-primary surgical procedure to other regional sites	None/Unknown	No/Unknown	4	1	0	80	Alive	Yes	Yes
631	68	Married (including common law)	White	Female	Well differentiated; Grade I	T2	-1.09861	M0	40	1 to 3 regional lymph nodes removed	Non-primary surgical procedure to other regional sites	None/Unknown	No/Unknown	20	1	0	75	Alive	Yes	Yes
632	82	Married (including common law)	White	Female	Poorly differentiated; Grade III	T2	-3.04452	M0	40	4 or more regional lymph nodes removed	Non-primary surgical procedure performed	None/Unknown	No/Unknown	33	10	0	73	Alive	Yes	Yes
633	74	Widowed	Black	Female	Poorly differentiated; Grade III	T2	-3.13549	M1	60	1 to 3 regional lymph nodes removed	Non-primary surgical procedure to other regional sites	None/Unknown	Yes	50	11	0	5	Dead	Yes	Yes
634	51	Single (never married)	White	Female	Poorly differentiated; Grade III	T2	-1.60944	M1	60	1 to 3 regional lymph nodes removed	None; diagnosed at autopsy	None/Unknown	Yes	45	2	0	14	Dead	Yes	Yes
635	61	Married (including common law)	White	Female	Moderately differentiated; Grade II	T2	1.27297	M0	60	4 or more regional lymph nodes removed	None; diagnosed at autopsy	Beam radiation	Yes	59	15	12	16	Dead	Yes	Yes
636	62	Single (never married)	White	Female	Moderately differentiated; Grade II	T4	-1.09861	M0	60	1 to 3 regional lymph nodes removed	None; diagnosed at autopsy	Beam radiation	Yes	37	1	0	43	Dead	Yes	Yes
637	74	Single (never married)	White	Female	Poorly differentiated; Grade III	T3	1.09861	M0	40	1 to 3 regional lymph nodes removed	None; diagnosed at autopsy	Beam radiation	Yes	30	1	1	9	Dead	Yes	Yes
638	78	Widowed	White	Female	Moderately differentiated; Grade II	T1b	-1.09861	M0	40	1 to 3 regional lymph nodes removed	None; diagnosed at autopsy	None/Unknown	No/Unknown	3	1	0	76	Alive	No	Yes
639	65	Married (including common law)	White	Male	Moderately differentiated; Grade II	T2	1.60944	M0	40	1 to 3 regional lymph nodes removed	None; diagnosed at autopsy	Beam radiation	Yes	15	2	2	22	Dead	Yes	Yes
641	63	Married (including common law)	White	Female	Moderately differentiated; Grade II	T2	-1.94591	M0	40	1 to 3 regional lymph nodes removed	Non-primary surgical procedure to other regional sites	None/Unknown	No/Unknown	14	3	0	75	Alive	No	Yes
642	52	Married (including common law)	Other (American Indian/AK Native, Asian/Pacific Islander)	Female	Moderately differentiated; Grade II	T3	1.09861	M0	60	1 to 3 regional lymph nodes removed	None; diagnosed at autopsy	Beam radiation	Yes	50	1	1	35	Dead	Yes	Yes
643	78	Married (including common law)	White	Female	Well differentiated; Grade I	T3	-1.09861	M1	60	Number of regional lymph nodes removed unknown	None; diagnosed at autopsy	None/Unknown	No/Unknown	40	5	1	3	Dead	Yes	Yes
644	80	Single (never married)	White	Female	Well differentiated; Grade I	T2	-1.09861	M0	40	1 to 3 regional lymph nodes removed	None; diagnosed at autopsy	Beam radiation	Yes	993	1	0	13	Dead	No	Yes
645	66	Single (never married)	White	Female	Well differentiated; Grade I	T2	-1.09861	M0	40	Number of regional lymph nodes removed unknown	Non-primary surgical procedure to distant site	None/Unknown	Yes	18	1	0	81	Alive	No	Yes
646	71	Divorced	White	Female	Well differentiated; Grade I	T2	-1.09861	M0	40	1 to 3 regional lymph nodes removed	None; diagnosed at autopsy	None/Unknown	No/Unknown	17	1	0	58	Dead	No	Yes
647	88	Divorced	White	Male	Poorly differentiated; Grade III	T2	1.09861	M0	40	1 to 3 regional lymph nodes removed	None; diagnosed at autopsy	None/Unknown	No/Unknown	30	1	1	25	Dead	No	Yes
648	69	Divorced	White	Female	Moderately differentiated; Grade II	T2	-0.788457	M0	60	4 or more regional lymph nodes removed	None; diagnosed at autopsy	Beam radiation	Yes	25	7	2	78	Alive	Yes	Yes
649	72	Single (never married)	Black	Female	Poorly differentiated; Grade III	T2	0	M0	40	4 or more regional lymph nodes removed	Non-primary surgical procedure to other regional sites	None/Unknown	No/Unknown	25	4	2	8	Dead	Yes	Yes
650	67	Married (including common law)	White	Male	Poorly differentiated; Grade III	T2	-1.27297	M0	60	4 or more regional lymph nodes removed	Any combo of sur proc to oth rg, dis lym nd, and/or dis site	Beam radiation	Yes	28	15	3	17	Dead	Yes	Yes
651	55	Married (including common law)	White	Female	Poorly differentiated; Grade III	T3	0.336472	M0	60	4 or more regional lymph nodes removed	Any combo of sur proc to oth rg, dis lym nd, and/or dis site	None/Unknown	No/Unknown	80	5	3	4	Dead	Yes	Yes
652	78	Widowed	Black	Female	Poorly differentiated; Grade III	T2	-1.09861	M0	40	1 to 3 regional lymph nodes removed	None; diagnosed at autopsy	Beam radiation	No/Unknown	14	1	0	72	Alive	Yes	Yes
653	70	Married (including common law)	White	Male	Moderately differentiated; Grade II	T3	-0.955511	M0	40	4 or more regional lymph nodes removed	Non-primary surgical procedure to other regional sites	Beam radiation	Yes	60	8	2	47	Dead	Yes	Yes
654	65	Divorced	Black	Female	Poorly differentiated; Grade III	T2	-2.19722	M0	40	4 or more regional lymph nodes removed	Non-primary surgical procedure to other regional sites	Beam radiation	Yes	4	4	0	68	Alive	Yes	Yes
655	67	Married (including common law)	White	Female	Poorly differentiated; Grade III	T3	1.09861	M0	30	1 to 3 regional lymph nodes removed	None; diagnosed at autopsy	None/Unknown	No/Unknown	28	1	1	18	Dead	Yes	Yes
656	69	Single (never married)	White	Male	Moderately differentiated; Grade II	T3	1.94591	M0	40	1 to 3 regional lymph nodes removed	None; diagnosed at autopsy	None/Unknown	No/Unknown	55	3	3	3	Dead	Yes	Yes
657	79	Married (including common law)	White	Male	Poorly differentiated; Grade III	T2	-1.60944	M0	60	1 to 3 regional lymph nodes removed	None; diagnosed at autopsy	None/Unknown	No/Unknown	22	2	0	12	Dead	No	Yes
658	70	Widowed	White	Female	Moderately differentiated; Grade II	T2	0.847298	M0	40	1 to 3 regional lymph nodes removed	None; diagnosed at autopsy	None/Unknown	No/Unknown	62	4	3	23	Dead	Yes	Yes
659	75	Married (including common law)	White	Male	Moderately differentiated; Grade II	T2	-2.19722	M0	30	4 or more regional lymph nodes removed	None; diagnosed at autopsy	None/Unknown	No/Unknown	15	4	0	82	Alive	No	Yes
660	62	Divorced	Black	Female	Moderately differentiated; Grade II	T2	1.09861	M0	40	1 to 3 regional lymph nodes removed	None; diagnosed at autopsy	Beam radiation	Yes	34	1	1	82	Alive	Yes	Yes
661	65	Divorced	White	Female	Moderately differentiated; Grade II	T2	-1.60944	M0	40	1 to 3 regional lymph nodes removed	None; diagnosed at autopsy	None/Unknown	No/Unknown	55	2	0	4	Dead	Yes	Yes
662	69	Separated	White	Female	Moderately differentiated; Grade II	T2	0.510826	M0	40	4 or more regional lymph nodes removed	Non-primary surgical procedure to other regional sites	Beam radiation	Yes	24	3	2	19	Dead	Yes	Yes
663	50	Single (never married)	White	Female	Moderately differentiated; Grade II	T2	-1.94591	M0	30	1 to 3 regional lymph nodes removed	Non-primary surgical procedure to other regional sites	Beam radiation	Yes	20	3	0	77	Alive	Yes	Yes
664	81	Married (including common law)	White	Female	Moderately differentiated; Grade II	T2	-1.09861	M0	40	1 to 3 regional lymph nodes removed	Non-primary surgical procedure to other regional sites	None/Unknown	No/Unknown	30	1	0	26	Dead	Yes	Yes
665	55	Married (including common law)	White	Male	Poorly differentiated; Grade III	T3	0	M0	40	1 to 3 regional lymph nodes removed	None; diagnosed at autopsy	Beam radiation	Yes	30	2	1	32	Dead	Yes	Yes
666	66	Single (never married)	Black	Female	Moderately differentiated; Grade II	T3	1.09861	M1	40	1 to 3 regional lymph nodes removed	None; diagnosed at autopsy	Beam radiation	No/Unknown	33	1	1	3	Dead	Yes	Yes
667	73	Married (including common law)	White	Female	Moderately differentiated; Grade II	T2	-1.09861	M0	40	1 to 3 regional lymph nodes removed	None; diagnosed at autopsy	Beam radiation	Yes	25	1	0	75	Alive	Yes	Yes
668	64	Married (including common law)	Other (American Indian/AK Native, Asian/Pacific Islander)	Female	Moderately differentiated; Grade II	T3	-2.19722	M0	40	4 or more regional lymph nodes removed	Non-primary surgical procedure to other regional sites	None/Unknown	Yes	11	4	0	26	Dead	Yes	Yes
669	54	Married (including common law)	Other (American Indian/AK Native, Asian/Pacific Islander)	Female	Poorly differentiated; Grade III	T3	-2.12026	M0	40	4 or more regional lymph nodes removed	Non-primary surgical procedure to other regional sites	Beam radiation	Yes	28	13	1	19	Dead	Yes	Yes
670	61	Married (including common law)	White	Female	Poorly differentiated; Grade III	T3	2.19722	M1	60	4 or more regional lymph nodes removed	None; diagnosed at autopsy	None/Unknown	Yes	60	4	4	25	Dead	Yes	Yes
671	59	Married (including common law)	White	Female	Well differentiated; Grade I	T2	-2.83321	M0	40	None	Non-primary surgical procedure to other regional sites	None/Unknown	No/Unknown	80	8	0	81	Alive	Yes	Yes
673	83	Married (including common law)	White	Male	Moderately differentiated; Grade II	T2	-2.83321	M0	40	4 or more regional lymph nodes removed	None; diagnosed at autopsy	Beam radiation	Yes	10	8	0	16	Dead	Yes	Yes
674	59	Married (including common law)	Black	Female	Poorly differentiated; Grade III	T2	-0.510826	M0	40	1 to 3 regional lymph nodes removed	Non-primary surgical procedure to other regional sites	Beam radiation	Yes	35	3	1	30	Dead	Yes	Yes
675	48	Divorced	White	Female	Poorly differentiated; Grade III	T2	-1.09861	M0	40	4 or more regional lymph nodes removed	Non-primary surgical procedure to other regional sites	Recommended, unknown if administered	Yes	18	5	1	42	Dead	Yes	Yes
676	62	Married (including common law)	Black	Female	Moderately differentiated; Grade II	T3	1.09861	M0	60	1 to 3 regional lymph nodes removed	None; diagnosed at autopsy	None/Unknown	Yes	40	1	1	19	Dead	No	Yes
677	66	Divorced	White	Male	Poorly differentiated; Grade III	T2	1.09861	M0	40	1 to 3 regional lymph nodes removed	None; diagnosed at autopsy	None/Unknown	No/Unknown	24	1	1	34	Dead	Yes	Yes
678	54	Single (never married)	White	Female	Poorly differentiated; Grade III	T3	1.09861	M0	40	1 to 3 regional lymph nodes removed	Non-primary surgical procedure to other regional sites	None/Unknown	Yes	25	1	1	49	Dead	Yes	Yes
679	84	Widowed	White	Female	Well differentiated; Grade I	T3	-2.70805	M0	30	4 or more regional lymph nodes removed	Non-primary surgical procedure to other regional sites	None/Unknown	No/Unknown	20	7	0	32	Dead	Yes	Yes
680	55	Widowed	White	Female	Moderately differentiated; Grade II	T2	-1.09861	M0	30	4 or more regional lymph nodes removed	Non-primary surgical procedure to other regional sites	None/Unknown	Yes	25	13	3	61	Dead	Yes	Yes
681	63	Married (including common law)	Other (American Indian/AK Native, Asian/Pacific Islander)	Female	Poorly differentiated; Grade III	T3	-0.76214	M0	60	4 or more regional lymph nodes removed	Non-primary surgical procedure to other regional sites	None/Unknown	Yes	30	10	3	10	Dead	Yes	Yes
682	75	Widowed	Other (American Indian/AK Native, Asian/Pacific Islander)	Female	Moderately differentiated; Grade II	T2	-0.510826	M0	40	4 or more regional lymph nodes removed	Non-primary surgical procedure to other regional sites	None/Unknown	Yes	15	3	1	34	Dead	No	Yes
683	56	Married (including common law)	Other (American Indian/AK Native, Asian/Pacific Islander)	Female	Poorly differentiated; Grade III	T3	1.60944	M1	40	1 to 3 regional lymph nodes removed	None; diagnosed at autopsy	None/Unknown	Yes	75	2	2	23	Dead	Yes	Yes
684	80	Married (including common law)	White	Female	Moderately differentiated; Grade II	T2	1.60944	M0	30	1 to 3 regional lymph nodes removed	None; diagnosed at autopsy	None/Unknown	No/Unknown	40	2	2	19	Dead	Yes	Yes
685	54	Married (including common law)	White	Female	Well differentiated; Grade I	T4	-1.09861	M0	30	1 to 3 regional lymph nodes removed	None; diagnosed at autopsy	None/Unknown	Yes	50	1	0	12	Dead	Yes	Yes
686	78	Married (including common law)	White	Male	Poorly differentiated; Grade III	T2	-2.83321	M0	40	4 or more regional lymph nodes removed	None; diagnosed at autopsy	None/Unknown	No/Unknown	5	8	0	58	Dead	Yes	Yes
687	48	Divorced	White	Female	Moderately differentiated; Grade II	T1b	-1.94591	M0	60	1 to 3 regional lymph nodes removed	Non-primary surgical procedure to other regional sites	None/Unknown	No/Unknown	3	3	0	71	Alive	Yes	Yes
688	68	Married (including common law)	White	Female	Well differentiated; Grade I	T3	1.09861	M1	30	1 to 3 regional lymph nodes removed	None; diagnosed at autopsy	None/Unknown	Yes	98	1	1	13	Dead	Yes	Yes
689	61	Married (including common law)	White	Female	Moderately differentiated; Grade II	T2	-0.847298	M0	40	4 or more regional lymph nodes removed	None; diagnosed at autopsy	Beam radiation	Yes	29	4	1	61	Alive	No	Yes
690	67	Divorced	White	Female	Moderately differentiated; Grade II	T3	-1.09861	M1	40	1 to 3 regional lymph nodes removed	None; diagnosed at autopsy	None/Unknown	Yes	82	1	0	5	Dead	No	Yes
691	65	Widowed	White	Female	Moderately differentiated; Grade II	T2	-1.09861	M0	40	1 to 3 regional lymph nodes removed	None; diagnosed at autopsy	Beam radiation	Yes	60	1	0	66	Alive	Yes	Yes
692	48	Married (including common law)	White	Male	Well differentiated; Grade I	T2	-1.60944	M0	40	1 to 3 regional lymph nodes removed	Non-primary surgical procedure to other regional sites	None/Unknown	Yes	7	2	0	64	Alive	Yes	Yes
693	68	Married (including common law)	Black	Male	Poorly differentiated; Grade III	T2	-1.09861	M1	40	1 to 3 regional lymph nodes removed	None; diagnosed at autopsy	None/Unknown	No/Unknown	20	1	0	3	Dead	Yes	Yes
694	80	Widowed	Other (American Indian/AK Native, Asian/Pacific Islander)	Female	Poorly differentiated; Grade III	T4	-2.45674	M1	60	4 or more regional lymph nodes removed	Non-primary surgical procedure to other regional sites	None/Unknown	No/Unknown	70	18	1	3	Dead	No	Yes
695	75	Married (including common law)	White	Female	Moderately differentiated; Grade II	T3	-1.09861	M1	40	1 to 3 regional lymph nodes removed	Non-primary surgical procedure to other regional sites	Radiation, NOS method or source not specified	Yes	39	1	0	19	Dead	Yes	Yes
696	64	Married (including common law)	White	Female	Poorly differentiated; Grade III	T2	-1.335	M0	60	4 or more regional lymph nodes removed	None; diagnosed at autopsy	Beam radiation	Yes	55	11	2	17	Dead	Yes	Yes
697	73	Married (including common law)	White	Female	Moderately differentiated; Grade II	T3	-2.94444	M0	60	4 or more regional lymph nodes removed	None; diagnosed at autopsy	None/Unknown	No/Unknown	20	9	0	69	Alive	Yes	Yes
698	67	Married (including common law)	White	Female	Poorly differentiated; Grade III	T2	1.09861	M0	40	1 to 3 regional lymph nodes removed	None; diagnosed at autopsy	None/Unknown	No/Unknown	50	1	1	11	Dead	Yes	Yes
700	71	Married (including common law)	Other (American Indian/AK Native, Asian/Pacific Islander)	Female	Moderately differentiated; Grade II	T4	-0.869038	M0	60	4 or more regional lymph nodes removed	None; diagnosed at autopsy	None/Unknown	No/Unknown	50	21	6	0	Dead	No	Yes
701	54	Single (never married)	White	Female	Moderately differentiated; Grade II	T3	1.09861	M0	40	1 to 3 regional lymph nodes removed	Non-primary surgical procedure to other regional sites	Beam radiation	Yes	35	1	1	17	Dead	Yes	Yes
702	66	Married (including common law)	White	Male	Well differentiated; Grade I	T2	-2.19722	M0	30	4 or more regional lymph nodes removed	None; diagnosed at autopsy	None/Unknown	No/Unknown	22	4	0	68	Alive	Yes	Yes
704	81	Widowed	White	Female	Poorly differentiated; Grade III	T3	1.09861	M0	40	1 to 3 regional lymph nodes removed	None; diagnosed at autopsy	None/Unknown	No/Unknown	40	1	1	7	Dead	Yes	Yes
705	65	Married (including common law)	White	Female	Well differentiated; Grade I	T3	1.09861	M0	30	1 to 3 regional lymph nodes removed	None; diagnosed at autopsy	Beam radiation	Yes	17	1	1	46	Dead	Yes	Yes
706	64	Married (including common law)	Other (American Indian/AK Native, Asian/Pacific Islander)	Male	Moderately differentiated; Grade II	T2	0	M0	40	1 to 3 regional lymph nodes removed	None; diagnosed at autopsy	None/Unknown	No/Unknown	65	2	1	14	Dead	Yes	Yes
707	93	Widowed	White	Female	Poorly differentiated; Grade III	T2	-1.09861	M0	40	1 to 3 regional lymph nodes removed	None; diagnosed at autopsy	None/Unknown	No/Unknown	12	1	0	36	Dead	Yes	Yes
708	61	Widowed	Other (American Indian/AK Native, Asian/Pacific Islander)	Female	Poorly differentiated; Grade III	T2	-1.09861	M0	40	1 to 3 regional lymph nodes removed	None; diagnosed at autopsy	Beam radiation	Yes	12	1	0	66	Alive	Yes	Yes
709	76	Divorced	Other (American Indian/AK Native, Asian/Pacific Islander)	Female	Poorly differentiated; Grade III	T2	-1.60944	M0	60	4 or more regional lymph nodes removed	None; diagnosed at autopsy	None/Unknown	No/Unknown	49	26	4	1	Dead	Yes	Yes
710	71	Single (never married)	White	Female	Moderately differentiated; Grade II	T2	1.09861	M0	40	1 to 3 regional lymph nodes removed	None; diagnosed at autopsy	Beam radiation	Yes	28	1	1	66	Alive	No	Yes
712	77	Married (including common law)	White	Female	Well differentiated; Grade I	T2	1.09861	M0	40	1 to 3 regional lymph nodes removed	None; diagnosed at autopsy	None/Unknown	No/Unknown	30	1	1	47	Alive	Yes	Yes
713	64	Single (never married)	White	Male	Poorly differentiated; Grade III	T3	-2.3979	M1	30	4 or more regional lymph nodes removed	None; diagnosed at autopsy	None/Unknown	Yes	10	5	0	25	Dead	Yes	Yes
714	76	Married (including common law)	White	Female	Poorly differentiated; Grade III	T3	1.09861	M0	40	1 to 3 regional lymph nodes removed	None; diagnosed at autopsy	Recommended, unknown if administered	Yes	21	1	1	11	Dead	Yes	Yes
715	79	Divorced	White	Female	Moderately differentiated; Grade II	T2	1.09861	M0	40	1 to 3 regional lymph nodes removed	None; diagnosed at autopsy	None/Unknown	No/Unknown	33	1	1	10	Dead	No	Yes
716	63	Married (including common law)	Black	Female	Moderately differentiated; Grade II	T2	-2.56495	M0	60	4 or more regional lymph nodes removed	Non-primary surgical procedure to other regional sites	None/Unknown	No/Unknown	30	6	0	6	Alive	No	Yes
717	57	Married (including common law)	Other (American Indian/AK Native, Asian/Pacific Islander)	Female	Poorly differentiated; Grade III	T3	-2.83321	M1	30	4 or more regional lymph nodes removed	None; diagnosed at autopsy	None/Unknown	Yes	30	8	0	8	Dead	Yes	Yes
718	69	Married (including common law)	White	Male	Moderately differentiated; Grade II	T2	1.09861	M1	40	1 to 3 regional lymph nodes removed	Non-primary surgical procedure to distant site	None/Unknown	Yes	70	1	1	5	Dead	Yes	Yes
719	66	Married (including common law)	White	Male	Moderately differentiated; Grade II	T3	-1.09861	M0	30	1 to 3 regional lymph nodes removed	None; diagnosed at autopsy	Beam radiation	Yes	60	1	0	10	Dead	Yes	Yes
720	54	Married (including common law)	Other (American Indian/AK Native, Asian/Pacific Islander)	Female	Moderately differentiated; Grade II	T3	1.09861	M0	60	1 to 3 regional lymph nodes removed	Non-primary surgical procedure to other regional sites	Beam radiation	Yes	30	1	1	6	Dead	Yes	Yes
721	77	Divorced	Black	Female	Moderately differentiated; Grade II	T3	1.09861	M0	40	1 to 3 regional lymph nodes removed	None; diagnosed at autopsy	None/Unknown	Yes	41	1	1	10	Dead	No	Yes
722	45	Married (including common law)	White	Female	Poorly differentiated; Grade III	T2	1.09861	M1	50	1 to 3 regional lymph nodes removed	None; diagnosed at autopsy	None/Unknown	Yes	25	1	1	9	Dead	Yes	Yes
723	72	Widowed	White	Male	Poorly differentiated; Grade III	T3	0	M0	40	1 to 3 regional lymph nodes removed	Non-primary surgical procedure to other regional sites	None/Unknown	No/Unknown	40	2	1	0	Dead	Yes	Yes
724	79	Married (including common law)	White	Female	Poorly differentiated; Grade III	T3	-0.955511	M0	60	4 or more regional lymph nodes removed	None; diagnosed at autopsy	None/Unknown	No/Unknown	20	8	2	35	Dead	Yes	Yes
725	65	Married (including common law)	White	Male	Moderately differentiated; Grade II	T2	-2.70805	M0	40	4 or more regional lymph nodes removed	None; diagnosed at autopsy	None/Unknown	No/Unknown	23	7	0	70	Alive	No	Yes
726	63	Widowed	White	Male	Poorly differentiated; Grade III	T3	-1.94591	M0	60	4 or more regional lymph nodes removed	Non-primary surgical procedure to other regional sites	Beam radiation	Yes	35	11	1	16	Dead	Yes	Yes
727	72	Widowed	White	Male	Moderately differentiated; Grade II	T2	-1.60944	M0	40	1 to 3 regional lymph nodes removed	None; diagnosed at autopsy	None/Unknown	No/Unknown	30	2	0	21	Alive	Yes	Yes
728	62	Widowed	White	Female	Moderately differentiated; Grade II	T2	-2.83321	M0	40	4 or more regional lymph nodes removed	Non-primary surgical procedure to other regional sites	None/Unknown	Yes	30	8	0	56	Dead	Yes	Yes
729	52	Married (including common law)	White	Female	Moderately differentiated; Grade II	T2	1.09861	M0	40	1 to 3 regional lymph nodes removed	None; diagnosed at autopsy	Beam radiation	Yes	60	1	1	9	Dead	Yes	Yes
730	90	Widowed	White	Female	Poorly differentiated; Grade III	T1b	-1.09861	M0	40	1 to 3 regional lymph nodes removed	None; diagnosed at autopsy	None/Unknown	No/Unknown	80	1	0	9	Dead	Yes	Yes
731	54	Married (including common law)	White	Female	Moderately differentiated; Grade II	T2	-1.46634	M0	60	4 or more regional lymph nodes removed	None; diagnosed at autopsy	Beam radiation	Yes	80	7	1	59	Alive	Yes	Yes
732	80	Divorced	White	Female	Poorly differentiated; Grade III	T2	0	M1	60	1 to 3 regional lymph nodes removed	Non-primary surgical procedure performed	None/Unknown	No/Unknown	16	2	1	13	Dead	Yes	Yes
733	56	Married (including common law)	White	Female	Poorly differentiated; Grade III	T3	-1.7346	M0	40	4 or more regional lymph nodes removed	Non-primary surgical procedure to other regional sites	Beam radiation	Yes	40	9	1	24	Dead	Yes	Yes
734	66	Married (including common law)	White	Male	Moderately differentiated; Grade II	T3	-3.89182	M0	60	4 or more regional lymph nodes removed	None; diagnosed at autopsy	Beam radiation	Yes	30	24	0	32	Dead	Yes	Yes
735	54	Single (never married)	White	Female	Moderately differentiated; Grade II	T2	1.09861	M0	40	1 to 3 regional lymph nodes removed	None; diagnosed at autopsy	None/Unknown	Yes	30	1	1	35	Dead	Yes	Yes
736	86	Widowed	White	Female	Moderately differentiated; Grade II	T2	1.09861	M0	30	1 to 3 regional lymph nodes removed	None; diagnosed at autopsy	None/Unknown	No/Unknown	80	1	1	49	Dead	Yes	Yes
737	51	Single (never married)	White	Female	Well differentiated; Grade I	T1a	-2.19722	M0	40	4 or more regional lymph nodes removed	None; diagnosed at autopsy	None/Unknown	No/Unknown	17	4	0	2	Alive	Yes	Yes
738	88	Single (never married)	White	Female	Moderately differentiated; Grade II	T2	1.09861	M0	40	1 to 3 regional lymph nodes removed	None; diagnosed at autopsy	None/Unknown	No/Unknown	27	1	1	65	Dead	Yes	Yes
740	52	Divorced	White	Female	Poorly differentiated; Grade III	T2	-1.09861	M0	40	1 to 3 regional lymph nodes removed	Non-primary surgical procedure to other regional sites	None/Unknown	No/Unknown	22	1	0	69	Alive	Yes	Yes
741	76	Married (including common law)	White	Female	Moderately differentiated; Grade II	T2	-1.09861	M0	30	1 to 3 regional lymph nodes removed	None; diagnosed at autopsy	None/Unknown	No/Unknown	21	1	0	53	Dead	Yes	Yes
742	73	Married (including common law)	Other (American Indian/AK Native, Asian/Pacific Islander)	Male	Moderately differentiated; Grade II	T3	-0.847298	M0	60	4 or more regional lymph nodes removed	None; diagnosed at autopsy	None/Unknown	Yes	40	4	1	5	Dead	Yes	Yes
743	74	Widowed	Black	Female	Moderately differentiated; Grade II	T3	1.09861	M0	30	1 to 3 regional lymph nodes removed	None; diagnosed at autopsy	None/Unknown	Yes	25	1	1	24	Dead	Yes	Yes
744	84	Widowed	White	Female	Moderately differentiated; Grade II	T3	-2.19722	M0	30	4 or more regional lymph nodes removed	Non-primary surgical procedure to other regional sites	None/Unknown	No/Unknown	55	4	0	22	Dead	Yes	Yes
745	64	Married (including common law)	Other (American Indian/AK Native, Asian/Pacific Islander)	Female	Poorly differentiated; Grade III	T3	1.09861	M1	20	1 to 3 regional lymph nodes removed	Non-primary surgical procedure to distant site	Beam radiation	Yes	50	1	1	11	Dead	Yes	Yes
746	67	Married (including common law)	Other (American Indian/AK Native, Asian/Pacific Islander)	Female	Moderately differentiated; Grade II	T3	-1.94591	M0	60	1 to 3 regional lymph nodes removed	None; diagnosed at autopsy	None/Unknown	Yes	53	3	0	27	Dead	No	Yes
747	70	Married (including common law)	White	Female	Moderately differentiated; Grade II	T3	-1.94591	M0	60	1 to 3 regional lymph nodes removed	None; diagnosed at autopsy	Beam radiation	Yes	40	3	0	12	Dead	No	Yes
748	57	Married (including common law)	White	Female	Poorly differentiated; Grade III	T2	-1.60944	M0	40	1 to 3 regional lymph nodes removed	None; diagnosed at autopsy	Beam radiation	Yes	25	2	0	69	Alive	Yes	Yes
749	62	Divorced	White	Female	Moderately differentiated; Grade II	T3	-1.60944	M1	40	Number of regional lymph nodes removed unknown	Non-primary surgical procedure performed	Beam radiation	Yes	30	2	0	9	Dead	Yes	Yes
750	85	Widowed	White	Female	Moderately differentiated; Grade II	T2	-1.09861	M0	30	1 to 3 regional lymph nodes removed	None; diagnosed at autopsy	None/Unknown	No/Unknown	30	1	0	64	Alive	Yes	Yes
751	71	Married (including common law)	White	Female	Moderately differentiated; Grade II	T2	-3.04452	M0	40	4 or more regional lymph nodes removed	Non-primary surgical procedure to other regional sites	None/Unknown	No/Unknown	25	10	0	68	Alive	Yes	Yes
752	67	Married (including common law)	White	Male	Moderately differentiated; Grade II	T3	0	M0	40	1 to 3 regional lymph nodes removed	Non-primary surgical procedure to other regional sites	Beam radiation	Yes	25	2	1	18	Dead	Yes	Yes
753	77	Widowed	White	Female	Moderately differentiated; Grade II	T4	0	M0	60	1 to 3 regional lymph nodes removed	None; diagnosed at autopsy	None/Unknown	Yes	42	2	1	8	Dead	Yes	Yes
754	87	Married (including common law)	White	Male	Moderately differentiated; Grade II	T3	1.09861	M0	30	1 to 3 regional lymph nodes removed	None; diagnosed at autopsy	None/Unknown	Yes	35	1	1	32	Dead	Yes	Yes
755	66	Married (including common law)	White	Female	Poorly differentiated; Grade III	T3	1.09861	M0	40	1 to 3 regional lymph nodes removed	None; diagnosed at autopsy	None/Unknown	Yes	40	1	1	14	Dead	Yes	Yes
756	68	Divorced	White	Female	Well differentiated; Grade I	T2	-1.09861	M0	30	1 to 3 regional lymph nodes removed	Non-primary surgical procedure to other regional sites	None/Unknown	No/Unknown	22	1	0	40	Dead	Yes	Yes
757	70	Married (including common law)	White	Male	Moderately differentiated; Grade II	T3	1.09861	M0	40	Biopsy or aspiration of regional lymph node, NOS	None; diagnosed at autopsy	Beam radiation	Yes	15	1	1	13	Dead	Yes	Yes
758	55	Married (including common law)	White	Male	Poorly differentiated; Grade III	T3	-1.09861	M1	60	1 to 3 regional lymph nodes removed	None; diagnosed at autopsy	None/Unknown	No/Unknown	39	1	0	10	Dead	Yes	Yes
759	79	Married (including common law)	White	Female	Moderately differentiated; Grade II	T2	1.09861	M0	30	1 to 3 regional lymph nodes removed	None; diagnosed at autopsy	None/Unknown	No/Unknown	7	1	1	18	Dead	Yes	Yes
760	84	Married (including common law)	White	Female	Poorly differentiated; Grade III	T2	1.09861	M0	40	1 to 3 regional lymph nodes removed	None; diagnosed at autopsy	Beam radiation	No/Unknown	23	1	1	25	Dead	Yes	Yes
761	46	Married (including common law)	White	Female	Poorly differentiated; Grade III	T2	-1.09861	M0	40	1 to 3 regional lymph nodes removed	Non-primary surgical procedure to other regional sites	Beam radiation	Yes	15	1	0	65	Alive	Yes	Yes
762	74	Married (including common law)	White	Female	Poorly differentiated; Grade III	T2	-0.788457	M0	30	4 or more regional lymph nodes removed	Non-primary surgical procedure to other regional sites	Recommended, unknown if administered	No/Unknown	110	7	2	43	Dead	Yes	Yes
763	82	Widowed	White	Female	Poorly differentiated; Grade III	T2	-1.09861	M0	30	1 to 3 regional lymph nodes removed	None; diagnosed at autopsy	None/Unknown	No/Unknown	65	1	0	1	Dead	Yes	Yes
764	87	Married (including common law)	White	Female	Moderately differentiated; Grade II	T2	1.09861	M0	30	1 to 3 regional lymph nodes removed	None; diagnosed at autopsy	None/Unknown	No/Unknown	85	1	1	17	Dead	Yes	Yes
765	61	Divorced	White	Female	Poorly differentiated; Grade III	T3	1.09861	M0	40	1 to 3 regional lymph nodes removed	Non-primary surgical procedure to other regional sites	Beam radiation	Yes	24	1	1	70	Alive	Yes	Yes
766	52	Divorced	White	Female	Poorly differentiated; Grade III	T3	0.451985	M0	40	4 or more regional lymph nodes removed	None; diagnosed at autopsy	None/Unknown	Yes	83	8	5	3	Dead	Yes	Yes
767	72	Divorced	White	Male	Well differentiated; Grade I	T3	0.646627	M1	60	4 or more regional lymph nodes removed	None; diagnosed at autopsy	None/Unknown	No/Unknown	63	15	10	14	Dead	Yes	Yes
768	67	Married (including common law)	White	Male	Poorly differentiated; Grade III	T3	1.09861	M0	60	Number of regional lymph nodes removed unknown	None; diagnosed at autopsy	None/Unknown	Yes	66	1	1	14	Dead	Yes	Yes
769	67	Married (including common law)	White	Female	Moderately differentiated; Grade II	T2	-1.09861	M0	30	1 to 3 regional lymph nodes removed	None; diagnosed at autopsy	Refused (1988+)	No/Unknown	22	1	0	61	Alive	Yes	Yes
770	57	Married (including common law)	White	Male	Well differentiated; Grade I	T2	1.09861	M0	40	1 to 3 regional lymph nodes removed	None; diagnosed at autopsy	None/Unknown	Yes	30	1	1	59	Alive	Yes	Yes
771	72	Married (including common law)	White	Male	Poorly differentiated; Grade III	T3	1.09861	M1	40	1 to 3 regional lymph nodes removed	None; diagnosed at autopsy	None/Unknown	No/Unknown	53	1	1	12	Dead	Yes	Yes
772	71	Married (including common law)	White	Female	Moderately differentiated; Grade II	T2	-1.75786	M0	27	4 or more regional lymph nodes removed	None; diagnosed at autopsy	Beam radiation	Yes	14	16	2	26	Dead	Yes	Yes
773	74	Widowed	White	Female	Moderately differentiated; Grade II	T4	-1.29928	M0	40	4 or more regional lymph nodes removed	None; diagnosed at autopsy	None/Unknown	No/Unknown	70	34	7	3	Dead	Yes	Yes
774	54	Widowed	White	Female	Moderately differentiated; Grade II	T3	1.09861	M0	60	1 to 3 regional lymph nodes removed	None; diagnosed at autopsy	None/Unknown	Yes	14	1	1	63	Alive	No	Yes
775	69	Single (never married)	White	Female	Moderately differentiated; Grade II	T3	1.09861	M0	22	1 to 3 regional lymph nodes removed	None; diagnosed at autopsy	None/Unknown	Yes	15	1	1	13	Dead	No	Yes
776	55	Single (never married)	White	Female	Moderately differentiated; Grade II	T3	-1.60944	M0	60	1 to 3 regional lymph nodes removed	None; diagnosed at autopsy	Beam radiation	Yes	28	2	0	70	Alive	Yes	Yes
777	79	Divorced	White	Male	Poorly differentiated; Grade III	T2	1.09861	M0	40	1 to 3 regional lymph nodes removed	None; diagnosed at autopsy	None/Unknown	No/Unknown	50	1	1	6	Dead	Yes	Yes
778	56	Married (including common law)	White	Female	Moderately differentiated; Grade II	T2	-1.60944	M0	40	1 to 3 regional lymph nodes removed	Any combo of sur proc to oth rg, dis lym nd, and/or dis site	None/Unknown	No/Unknown	12	2	0	63	Alive	Yes	Yes
779	53	Married (including common law)	White	Female	Moderately differentiated; Grade II	T2	-1.60944	M0	40	1 to 3 regional lymph nodes removed	Non-primary surgical procedure performed	None/Unknown	No/Unknown	9	2	0	62	Alive	Yes	Yes
780	69	Married (including common law)	White	Female	Poorly differentiated; Grade III	T2	-1.09861	M0	40	4 or more regional lymph nodes removed	Non-primary surgical procedure to other regional sites	Beam radiation	Yes	15	1	0	66	Alive	Yes	Yes
781	62	Married (including common law)	White	Female	Poorly differentiated; Grade III	T2	-1.09861	M0	40	1 to 3 regional lymph nodes removed	None; diagnosed at autopsy	None/Unknown	No/Unknown	14	1	0	40	Dead	Yes	Yes
782	45	Divorced	White	Female	Moderately differentiated; Grade II	T4	-0.646627	M1	60	4 or more regional lymph nodes removed	None; diagnosed at autopsy	Beam radiation	Yes	50	15	5	15	Dead	Yes	Yes
783	78	Widowed	Black	Male	Moderately differentiated; Grade II	T1b	-1.09861	M0	40	1 to 3 regional lymph nodes removed	Non-primary surgical procedure to other regional sites	None/Unknown	No/Unknown	9	1	0	10	Dead	No	Yes
784	77	Widowed	Black	Female	Moderately differentiated; Grade II	T4	0	M0	60	4 or more regional lymph nodes removed	None; diagnosed at autopsy	Beam radiation	Yes	60	6	3	10	Dead	No	Yes
785	61	Married (including common law)	White	Female	Poorly differentiated; Grade III	T2	-1.27297	M0	30	4 or more regional lymph nodes removed	Non-primary surgical procedure to other regional sites	None/Unknown	No/Unknown	35	15	3	45	Dead	No	Yes
786	60	Married (including common law)	White	Female	Poorly differentiated; Grade III	T3	-0.510826	M1	60	1 to 3 regional lymph nodes removed	None; diagnosed at autopsy	None/Unknown	Yes	60	3	1	15	Dead	Yes	Yes
787	70	Widowed	White	Female	Moderately differentiated; Grade II	T3	-1.09861	M0	40	1 to 3 regional lymph nodes removed	None; diagnosed at autopsy	None/Unknown	No/Unknown	22	1	0	20	Dead	No	Yes
788	70	Married (including common law)	White	Male	Poorly differentiated; Grade III	T2	1.09861	M1	40	1 to 3 regional lymph nodes removed	Non-primary surgical procedure to distant site	None/Unknown	Yes	7	1	1	70	Alive	Yes	Yes
789	66	Single (never married)	White	Male	Poorly differentiated; Grade III	T3	-1.29928	M0	40	4 or more regional lymph nodes removed	Non-primary surgical procedure to other regional sites	None/Unknown	No/Unknown	100	6	1	1	Dead	Yes	Yes
790	84	Widowed	White	Female	Poorly differentiated; Grade III	T2	1.09861	M0	40	1 to 3 regional lymph nodes removed	None; diagnosed at autopsy	Beam radiation	Yes	36	1	1	56	Dead	Yes	Yes
791	72	Divorced	White	Female	Poorly differentiated; Grade III	T3	-1.09861	M0	40	1 to 3 regional lymph nodes removed	None; diagnosed at autopsy	None/Unknown	Yes	30	1	0	11	Dead	Yes	Yes
792	87	Widowed	White	Female	Moderately differentiated; Grade II	T3	-1.09861	M0	60	1 to 3 regional lymph nodes removed	None; diagnosed at autopsy	None/Unknown	No/Unknown	10	1	0	0	Dead	Yes	Yes
793	74	Married (including common law)	White	Female	Poorly differentiated; Grade III	T3	1.60944	M0	40	1 to 3 regional lymph nodes removed	None; diagnosed at autopsy	Beam radiation	Yes	43	2	2	8	Dead	No	Yes
794	63	Widowed	White	Male	Poorly differentiated; Grade III	T3	-1.94591	M0	40	4 or more regional lymph nodes removed	None; diagnosed at autopsy	Beam radiation	Yes	35	11	1	35	Dead	Yes	Yes
795	61	Divorced	White	Female	Moderately differentiated; Grade II	T2	-3.3673	M0	40	4 or more regional lymph nodes removed	Non-primary surgical procedure to other regional sites	None/Unknown	No/Unknown	50	14	0	52	Dead	Yes	Yes
796	80	Married (including common law)	White	Female	Moderately differentiated; Grade II	T2	-1.94591	M1	40	1 to 3 regional lymph nodes removed	Non-primary surgical procedure to other regional sites	Beam radiation	Yes	25	3	0	11	Dead	Yes	Yes
797	78	Widowed	White	Female	Poorly differentiated; Grade III	T2	1.09861	M0	40	1 to 3 regional lymph nodes removed	None; diagnosed at autopsy	None/Unknown	No/Unknown	30	1	1	9	Dead	Yes	Yes
798	65	Single (never married)	Black	Female	Moderately differentiated; Grade II	T1b	-1.09861	M0	40	1 to 3 regional lymph nodes removed	Non-primary surgical procedure to other regional sites	None/Unknown	No/Unknown	13	1	0	62	Alive	Yes	Yes
799	51	Married (including common law)	Black	Female	Moderately differentiated; Grade II	T2	-1.94591	M0	30	4 or more regional lymph nodes removed	None; diagnosed at autopsy	Beam radiation	Yes	37	11	1	22	Dead	Yes	Yes
800	54	Single (never married)	Black	Female	Well differentiated; Grade I	T1a	-1.09861	M0	40	1 to 3 regional lymph nodes removed	None; diagnosed at autopsy	None/Unknown	No/Unknown	6	1	0	30	Dead	Yes	Yes
801	72	Divorced	White	Female	Well differentiated; Grade I	T1a	-1.09861	M0	40	1 to 3 regional lymph nodes removed	None; diagnosed at autopsy	None/Unknown	No/Unknown	60	1	0	14	Dead	Yes	Yes
802	82	Divorced	White	Female	Moderately differentiated; Grade II	T1b	-1.09861	M0	40	1 to 3 regional lymph nodes removed	None; diagnosed at autopsy	None/Unknown	No/Unknown	15	1	0	24	Dead	Yes	Yes
803	65	Married (including common law)	Other (American Indian/AK Native, Asian/Pacific Islander)	Male	Moderately differentiated; Grade II	T2	-2.3979	M0	40	1 to 3 regional lymph nodes removed	None; diagnosed at autopsy	None/Unknown	No/Unknown	17	5	0	60	Alive	Yes	Yes
804	81	Married (including common law)	White	Male	Poorly differentiated; Grade III	T2	-1.94591	M0	40	1 to 3 regional lymph nodes removed	None; diagnosed at autopsy	Beam radiation	Yes	40	3	0	33	Dead	Yes	Yes
805	49	Married (including common law)	Black	Female	Moderately differentiated; Grade II	T2	-1.52606	M0	60	4 or more regional lymph nodes removed	None; diagnosed at autopsy	Beam radiation	Yes	32	13	2	71	Alive	Yes	Yes
806	68	Widowed	Black	Female	Poorly differentiated; Grade III	T3	0	M1	60	4 or more regional lymph nodes removed	Non-primary surgical procedure to other regional sites	None/Unknown	No/Unknown	310	8	4	4	Dead	Yes	Yes
807	83	Widowed	White	Female	Moderately differentiated; Grade II	T2	-1.94591	M0	40	1 to 3 regional lymph nodes removed	Non-primary surgical procedure to other regional sites	None/Unknown	No/Unknown	15	3	0	45	Dead	No	Yes
808	62	Married (including common law)	White	Female	Moderately differentiated; Grade II	T2	-1.09861	M0	40	1 to 3 regional lymph nodes removed	None; diagnosed at autopsy	None/Unknown	No/Unknown	8	1	0	71	Alive	Yes	Yes
809	62	Married (including common law)	White	Female	Moderately differentiated; Grade II	T2	0.510826	M0	30	4 or more regional lymph nodes removed	Non-primary surgical procedure performed	Beam radiation	Yes	30	3	2	52	Dead	Yes	Yes
810	78	Widowed	White	Female	Moderately differentiated; Grade II	T4	1.09861	M1	40	1 to 3 regional lymph nodes removed	Non-primary surgical procedure to distant site	None/Unknown	Yes	90	1	1	6	Dead	Yes	Yes
811	66	Married (including common law)	White	Male	Moderately differentiated; Grade II	T2	-1.09861	M0	40	1 to 3 regional lymph nodes removed	Non-primary surgical procedure to other regional sites	None/Unknown	No/Unknown	10	1	0	2	Dead	No	Yes
812	65	Single (never married)	Black	Female	Poorly differentiated; Grade III	T3	-1.09861	M1	60	1 to 3 regional lymph nodes removed	None; diagnosed at autopsy	None/Unknown	No/Unknown	100	1	0	0	Dead	Yes	Yes
813	76	Married (including common law)	White	Female	Moderately differentiated; Grade II	T2	-1.60944	M0	40	1 to 3 regional lymph nodes removed	Non-primary surgical procedure to distant site	None/Unknown	No/Unknown	15	2	0	54	Alive	Yes	Yes
814	74	Married (including common law)	White	Female	Poorly differentiated; Grade III	T3	1.09861	M1	40	1 to 3 regional lymph nodes removed	None; diagnosed at autopsy	Beam radiation	Yes	45	1	1	52	Alive	Yes	Yes
815	81	Widowed	Other (American Indian/AK Native, Asian/Pacific Islander)	Female	Moderately differentiated; Grade II	T2	1.09861	M0	40	1 to 3 regional lymph nodes removed	None; diagnosed at autopsy	None/Unknown	Yes	12	1	1	29	Dead	Yes	Yes
816	72	Widowed	Black	Male	Poorly differentiated; Grade III	T2	-1.09861	M0	40	1 to 3 regional lymph nodes removed	None; diagnosed at autopsy	None/Unknown	No/Unknown	52	1	0	12	Dead	Yes	Yes
817	86	Married (including common law)	Other (American Indian/AK Native, Asian/Pacific Islander)	Male	Moderately differentiated; Grade II	T3	1.09861	M0	30	1 to 3 regional lymph nodes removed	None; diagnosed at autopsy	None/Unknown	No/Unknown	36	1	1	0	Dead	Yes	Yes
818	75	Divorced	White	Female	Moderately differentiated; Grade II	T2	-1.94591	M0	40	1 to 3 regional lymph nodes removed	Non-primary surgical procedure to other regional sites	Beam radiation	Yes	52	3	0	49	Dead	Yes	Yes
819	93	Widowed	White	Female	Moderately differentiated; Grade II	T3	-2.3979	M0	40	4 or more regional lymph nodes removed	Non-primary surgical procedure to other regional sites	None/Unknown	No/Unknown	35	5	0	2	Dead	Yes	Yes
820	53	Married (including common law)	White	Male	Moderately differentiated; Grade II	T3	0	M1	40	4 or more regional lymph nodes removed	Non-primary surgical procedure to other regional sites	None/Unknown	No/Unknown	40	4	2	3	Alive	Yes	Yes
821	65	Married (including common law)	White	Male	Poorly differentiated; Grade III	T3	-2.19722	M0	50	4 or more regional lymph nodes removed	Non-primary surgical procedure to other regional sites	None/Unknown	Yes	30	4	0	57	Alive	No	Yes
822	71	Married (including common law)	White	Male	Poorly differentiated; Grade III	T2	1.09861	M0	40	1 to 3 regional lymph nodes removed	None; diagnosed at autopsy	None/Unknown	No/Unknown	80	1	1	8	Dead	No	Yes
823	66	Married (including common law)	White	Female	Moderately differentiated; Grade II	T1b	-2.19722	M0	30	None	None; diagnosed at autopsy	None/Unknown	No/Unknown	16	4	0	58	Alive	No	Yes
824	74	Divorced	White	Female	Poorly differentiated; Grade III	T2	1.09861	M1	40	1 to 3 regional lymph nodes removed	None; diagnosed at autopsy	None/Unknown	Yes	11	1	1	5	Dead	No	Yes
825	75	Married (including common law)	White	Male	Moderately differentiated; Grade II	T3	-1.09861	M1	40	1 to 3 regional lymph nodes removed	None; diagnosed at autopsy	None/Unknown	Yes	50	1	0	13	Dead	Yes	Yes
826	79	Married (including common law)	White	Female	Moderately differentiated; Grade II	T2	-1.29928	M0	60	4 or more regional lymph nodes removed	None; diagnosed at autopsy	Beam radiation	Yes	18	6	1	9	Dead	Yes	Yes
827	74	Married (including common law)	White	Female	Well differentiated; Grade I	T3	1.09861	M0	40	1 to 3 regional lymph nodes removed	None; diagnosed at autopsy	None/Unknown	Yes	90	1	1	5	Dead	Yes	Yes
828	78	Married (including common law)	White	Female	Moderately differentiated; Grade II	T2	-1.60944	M0	60	1 to 3 regional lymph nodes removed	None; diagnosed at autopsy	Beam radiation	Yes	23	2	0	50	Alive	Yes	Yes
829	67	Divorced	White	Male	Poorly differentiated; Grade III	T3	1.09861	M0	40	1 to 3 regional lymph nodes removed	None; diagnosed at autopsy	None/Unknown	No/Unknown	20	1	1	2	Dead	Yes	Yes
831	66	Married (including common law)	White	Female	Well differentiated; Grade I	T2	-2.19722	M0	30	4 or more regional lymph nodes removed	Non-primary surgical procedure to other regional sites	None/Unknown	Yes	10	4	0	42	Dead	Yes	Yes
832	91	Widowed	White	Female	Moderately differentiated; Grade II	T2	-1.09861	M0	40	1 to 3 regional lymph nodes removed	None; diagnosed at autopsy	None/Unknown	No/Unknown	10	1	0	39	Dead	Yes	Yes
834	84	Widowed	White	Female	Moderately differentiated; Grade II	T3	1.09861	M0	40	1 to 3 regional lymph nodes removed	None; diagnosed at autopsy	None/Unknown	No/Unknown	30	1	1	3	Dead	Yes	Yes
835	58	Married (including common law)	Black	Female	Moderately differentiated; Grade II	T3	1.09861	M1	40	1 to 3 regional lymph nodes removed	None; diagnosed at autopsy	None/Unknown	No/Unknown	38	1	1	3	Dead	Yes	Yes
836	74	Widowed	White	Female	Moderately differentiated; Grade II	T3	-0.510826	M0	40	1 to 3 regional lymph nodes removed	None; diagnosed at autopsy	Beam radiation	No/Unknown	15	3	1	9	Dead	Yes	Yes
837	69	Married (including common law)	White	Male	Poorly differentiated; Grade III	T3	-0.76214	M0	40	4 or more regional lymph nodes removed	None; diagnosed at autopsy	Beam radiation	Yes	20	10	3	12	Dead	Yes	Yes
838	63	Married (including common law)	White	Female	Moderately differentiated; Grade II	T3	-1.09861	M0	40	1 to 3 regional lymph nodes removed	Non-primary surgical procedure to other regional sites	None/Unknown	No/Unknown	20	1	0	56	Alive	Yes	Yes
839	70	Married (including common law)	Other (American Indian/AK Native, Asian/Pacific Islander)	Male	Moderately differentiated; Grade II	T2	-0.510826	M0	40	4 or more regional lymph nodes removed	Non-primary surgical procedure to other regional sites	None/Unknown	No/Unknown	25	3	1	56	Alive	Yes	Yes
840	75	Married (including common law)	White	Male	Poorly differentiated; Grade III	T3	1.09861	M0	40	1 to 3 regional lymph nodes removed	None; diagnosed at autopsy	Beam radiation	Yes	90	1	1	14	Dead	Yes	Yes
841	84	Widowed	White	Female	Well differentiated; Grade I	T2	-1.60944	M0	40	1 to 3 regional lymph nodes removed	Non-primary surgical procedure to other regional sites	None/Unknown	No/Unknown	15	2	0	53	Alive	Yes	Yes
842	83	Widowed	White	Female	Poorly differentiated; Grade III	T2	-1.09861	M0	40	1 to 3 regional lymph nodes removed	None; diagnosed at autopsy	None/Unknown	No/Unknown	80	1	0	3	Dead	Yes	Yes
843	71	Married (including common law)	White	Male	Moderately differentiated; Grade II	T3	-1.52606	M0	60	4 or more regional lymph nodes removed	Non-primary surgical procedure to other regional sites	Beam radiation	Yes	20	13	2	42	Dead	No	Yes
844	71	Married (including common law)	White	Male	Poorly differentiated; Grade III	T2	-1.02165	M0	40	4 or more regional lymph nodes removed	Non-primary surgical procedure to distant site	Beam radiation	Yes	40	16	4	15	Dead	Yes	Yes
845	68	Married (including common law)	White	Female	Moderately differentiated; Grade II	T2	-1.09861	M0	30	1 to 3 regional lymph nodes removed	None; diagnosed at autopsy	None/Unknown	No/Unknown	24	1	0	5	Dead	No	Yes
846	52	Single (never married)	White	Female	Moderately differentiated; Grade II	T2	-1.60944	M0	30	1 to 3 regional lymph nodes removed	None; diagnosed at autopsy	None/Unknown	No/Unknown	5	2	0	54	Alive	Yes	Yes
847	73	Married (including common law)	White	Female	Moderately differentiated; Grade II	T3	-1.60944	M0	60	4 or more regional lymph nodes removed	None; diagnosed at autopsy	None/Unknown	No/Unknown	35	14	2	6	Dead	Yes	Yes
848	59	Married (including common law)	White	Female	Moderately differentiated; Grade II	T2	1.09861	M0	30	1 to 3 regional lymph nodes removed	None; diagnosed at autopsy	Beam radiation	Yes	12	1	1	54	Alive	Yes	Yes
849	59	Married (including common law)	White	Female	Moderately differentiated; Grade II	T3	-1.09861	M0	40	1 to 3 regional lymph nodes removed	None; diagnosed at autopsy	None/Unknown	No/Unknown	50	1	0	1	Dead	No	Yes
850	88	Widowed	White	Female	Poorly differentiated; Grade III	T3	1.09861	M1	30	1 to 3 regional lymph nodes removed	None; diagnosed at autopsy	None/Unknown	No/Unknown	90	1	1	2	Dead	No	Yes
851	60	Married (including common law)	Other (American Indian/AK Native, Asian/Pacific Islander)	Female	Moderately differentiated; Grade II	T3	-2.19722	M0	30	4 or more regional lymph nodes removed	Non-primary surgical procedure to other regional sites	None/Unknown	No/Unknown	30	4	0	10	Alive	Yes	Yes
852	65	Single (never married)	White	Male	Moderately differentiated; Grade II	T1b	-1.09861	M0	60	1 to 3 regional lymph nodes removed	None; diagnosed at autopsy	None/Unknown	No/Unknown	40	1	0	59	Alive	Yes	Yes
853	67	Married (including common law)	White	Male	Well differentiated; Grade I	T2	1.09861	M0	60	1 to 3 regional lymph nodes removed	None; diagnosed at autopsy	Beam radiation	Yes	18	1	1	30	Dead	Yes	Yes
854	82	Married (including common law)	White	Female	Poorly differentiated; Grade III	T3	-0.847298	M0	30	1 to 3 regional lymph nodes removed	None; diagnosed at autopsy	None/Unknown	Yes	25	4	1	49	Alive	Yes	Yes
855	71	Widowed	White	Female	Poorly differentiated; Grade III	T3	1.09861	M1	40	1 to 3 regional lymph nodes removed	None; diagnosed at autopsy	None/Unknown	Yes	40	1	1	3	Dead	Yes	Yes
856	47	Married (including common law)	White	Female	Moderately differentiated; Grade II	T4	1.09861	M1	60	1 to 3 regional lymph nodes removed	Non-primary surgical procedure to distant lymph node(s)	None/Unknown	Yes	65	1	1	8	Dead	Yes	Yes
857	72	Married (including common law)	White	Female	Moderately differentiated; Grade II	T3	1.09861	M1	30	1 to 3 regional lymph nodes removed	None; diagnosed at autopsy	None/Unknown	Yes	78	1	1	9	Dead	No	Yes
858	64	Married (including common law)	White	Male	Moderately differentiated; Grade II	T2	-1.09861	M0	30	1 to 3 regional lymph nodes removed	None; diagnosed at autopsy	None/Unknown	No/Unknown	7	1	0	11	Dead	No	Yes
859	65	Married (including common law)	Black	Female	Moderately differentiated; Grade II	T2	-3.04452	M0	40	4 or more regional lymph nodes removed	Any combo of sur proc to oth rg, dis lym nd, and/or dis site	None/Unknown	No/Unknown	40	10	0	53	Dead	Yes	Yes
860	72	Married (including common law)	Other (American Indian/AK Native, Asian/Pacific Islander)	Male	Well differentiated; Grade I	T2	-1.09861	M0	40	Biopsy or aspiration of regional lymph node, NOS	Non-primary surgical procedure performed	None/Unknown	No/Unknown	10	1	0	55	Alive	Yes	Yes
861	53	Married (including common law)	White	Male	Moderately differentiated; Grade II	T2	2.19722	M1	40	4 or more regional lymph nodes removed	Non-primary surgical procedure performed	None/Unknown	Yes	45	4	4	17	Dead	Yes	Yes
862	76	Widowed	Other (American Indian/AK Native, Asian/Pacific Islander)	Female	Well differentiated; Grade I	T3	-1.09861	M0	40	1 to 3 regional lymph nodes removed	None; diagnosed at autopsy	Beam radiation	Yes	20	1	0	39	Dead	Yes	Yes
864	80	Widowed	White	Female	Poorly differentiated; Grade III	T3	-2.3979	M0	40	4 or more regional lymph nodes removed	Non-primary surgical procedure to other regional sites	Beam radiation	Yes	31	17	1	28	Dead	No	Yes
865	66	Married (including common law)	Other (American Indian/AK Native, Asian/Pacific Islander)	Male	Moderately differentiated; Grade II	T3	-0.725937	M1	60	4 or more regional lymph nodes removed	None; diagnosed at autopsy	None/Unknown	Yes	50	22	7	20	Dead	Yes	Yes
866	71	Married (including common law)	White	Male	Poorly differentiated; Grade III	T2	-2.19722	M0	40	4 or more regional lymph nodes removed	None; diagnosed at autopsy	None/Unknown	Yes	9	4	0	50	Alive	Yes	Yes
867	60	Single (never married)	Black	Female	Moderately differentiated; Grade II	T2	-0.788457	M0	60	4 or more regional lymph nodes removed	None; diagnosed at autopsy	Beam radiation	Yes	20	7	2	9	Dead	No	Yes
868	66	Single (never married)	White	Female	Moderately differentiated; Grade II	T2	1.09861	M0	40	1 to 3 regional lymph nodes removed	None; diagnosed at autopsy	None/Unknown	Yes	25	1	1	17	Dead	Yes	Yes
869	73	Widowed	White	Female	Poorly differentiated; Grade III	T2	-1.09861	M0	40	1 to 3 regional lymph nodes removed	None; diagnosed at autopsy	None/Unknown	No/Unknown	40	1	0	0	Dead	Yes	Yes
870	68	Married (including common law)	White	Male	Undifferentiated; anaplastic; Grade IV	T3	0	M0	40	4 or more regional lymph nodes removed	None; diagnosed at autopsy	None/Unknown	Yes	23	20	10	17	Dead	Yes	Yes
871	56	Single (never married)	White	Female	Poorly differentiated; Grade III	T2	1.09861	M0	40	1 to 3 regional lymph nodes removed	None; diagnosed at autopsy	Radiation, NOS method or source not specified	No/Unknown	18	1	1	3	Dead	Yes	Yes
872	55	Single (never married)	White	Male	Well differentiated; Grade I	T2	-1.60944	M0	40	1 to 3 regional lymph nodes removed	None; diagnosed at autopsy	None/Unknown	No/Unknown	19	2	0	55	Alive	Yes	Yes
873	73	Widowed	White	Female	Poorly differentiated; Grade III	T1b	-1.09861	M0	40	1 to 3 regional lymph nodes removed	None; diagnosed at autopsy	None/Unknown	No/Unknown	25	1	0	53	Alive	Yes	Yes
874	59	Single (never married)	Other (American Indian/AK Native, Asian/Pacific Islander)	Female	Poorly differentiated; Grade III	T2	1.09861	M1	40	1 to 3 regional lymph nodes removed	None; diagnosed at autopsy	Beam radiation	Yes	25	1	1	9	Dead	Yes	Yes
875	67	Married (including common law)	White	Female	Poorly differentiated; Grade III	T2	2.56495	M0	30	4 or more regional lymph nodes removed	Non-primary surgical procedure to other regional sites	Beam radiation	Yes	25	6	6	20	Dead	Yes	Yes
876	69	Married (including common law)	White	Female	Well differentiated; Grade I	T1a	-1.09861	M0	30	Number of regional lymph nodes removed unknown	None; diagnosed at autopsy	None/Unknown	No/Unknown	9	1	0	49	Alive	Yes	Yes
877	63	Married (including common law)	White	Female	Poorly differentiated; Grade III	T3	0	M0	60	1 to 3 regional lymph nodes removed	None; diagnosed at autopsy	None/Unknown	No/Unknown	27	2	1	49	Alive	Yes	Yes
878	79	Married (including common law)	White	Female	Well differentiated; Grade I	T2	-1.60944	M0	30	1 to 3 regional lymph nodes removed	None; diagnosed at autopsy	None/Unknown	No/Unknown	10	2	0	0	Alive	Yes	Yes
879	62	Married (including common law)	White	Female	Poorly differentiated; Grade III	T3	1.09861	M1	40	1 to 3 regional lymph nodes removed	None; diagnosed at autopsy	None/Unknown	Yes	55	1	1	10	Dead	Yes	Yes
880	68	Married (including common law)	White	Female	Poorly differentiated; Grade III	T2	-1.09861	M0	30	1 to 3 regional lymph nodes removed	None; diagnosed at autopsy	None/Unknown	No/Unknown	13	1	0	26	Alive	Yes	Yes
881	64	Married (including common law)	White	Male	Well differentiated; Grade I	T1a	-1.60944	M0	40	1 to 3 regional lymph nodes removed	None; diagnosed at autopsy	None/Unknown	No/Unknown	20	2	0	48	Alive	Yes	Yes
882	89	Single (never married)	Other (American Indian/AK Native, Asian/Pacific Islander)	Female	Moderately differentiated; Grade II	T2	1.09861	M1	40	1 to 3 regional lymph nodes removed	None; diagnosed at autopsy	None/Unknown	No/Unknown	20	1	1	3	Dead	No	Yes
883	84	Married (including common law)	White	Female	Moderately differentiated; Grade II	T2	-1.09861	M0	40	1 to 3 regional lymph nodes removed	None; diagnosed at autopsy	None/Unknown	No/Unknown	15	1	0	51	Alive	No	Yes
884	82	Widowed	White	Female	Poorly differentiated; Grade III	T2	-1.09861	M1	30	1 to 3 regional lymph nodes removed	None; diagnosed at autopsy	None/Unknown	No/Unknown	42	1	0	1	Dead	No	Yes
885	85	Married (including common law)	White	Male	Moderately differentiated; Grade II	T2	0	M0	60	1 to 3 regional lymph nodes removed	None; diagnosed at autopsy	Refused (1988+)	No/Unknown	30	2	1	17	Dead	No	Yes
886	67	Married (including common law)	Other (American Indian/AK Native, Asian/Pacific Islander)	Female	Well differentiated; Grade I	T1a	-1.09861	M0	40	Biopsy or aspiration of regional lymph node, NOS	None; diagnosed at autopsy	None/Unknown	No/Unknown	7	1	0	48	Alive	No	Yes
887	65	Married (including common law)	Other (American Indian/AK Native, Asian/Pacific Islander)	Male	Moderately differentiated; Grade II	T1a	-1.09861	M0	40	Biopsy or aspiration of regional lymph node, NOS	None; diagnosed at autopsy	None/Unknown	No/Unknown	37	1	0	56	Alive	Yes	Yes
889	59	Married (including common law)	White	Female	Moderately differentiated; Grade II	T1b	-3.13549	M0	30	4 or more regional lymph nodes removed	None; diagnosed at autopsy	None/Unknown	No/Unknown	6	11	0	53	Alive	Yes	Yes
890	72	Married (including common law)	Other (American Indian/AK Native, Asian/Pacific Islander)	Female	Poorly differentiated; Grade III	T3	1.09861	M1	40	1 to 3 regional lymph nodes removed	None; diagnosed at autopsy	None/Unknown	No/Unknown	70	1	1	9	Dead	Yes	Yes
891	63	Married (including common law)	White	Female	Poorly differentiated; Grade III	T4	-1.94591	M0	60	4 or more regional lymph nodes removed	None; diagnosed at autopsy	None/Unknown	No/Unknown	40	11	1	5	Dead	Yes	Yes
892	86	Married (including common law)	White	Male	Moderately differentiated; Grade II	T3	-1.60944	M0	30	1 to 3 regional lymph nodes removed	None; diagnosed at autopsy	None/Unknown	No/Unknown	20	2	0	7	Dead	No	Yes
893	82	Widowed	White	Female	Moderately differentiated; Grade II	T2	0.510826	M0	40	4 or more regional lymph nodes removed	Non-primary surgical procedure to other regional sites	Beam radiation	Yes	30	3	2	16	Dead	Yes	Yes
894	76	Married (including common law)	White	Male	Moderately differentiated; Grade II	T3	1.09861	M0	40	1 to 3 regional lymph nodes removed	None; diagnosed at autopsy	None/Unknown	No/Unknown	65	1	1	6	Dead	No	Yes
895	75	Widowed	White	Female	Poorly differentiated; Grade III	T3	-1.09861	M0	60	1 to 3 regional lymph nodes removed	None; diagnosed at autopsy	None/Unknown	No/Unknown	36	1	0	10	Dead	Yes	Yes
896	79	Married (including common law)	White	Female	Moderately differentiated; Grade II	T2	-1.09861	M0	40	1 to 3 regional lymph nodes removed	None; diagnosed at autopsy	None/Unknown	No/Unknown	15	1	0	49	Alive	Yes	Yes
897	81	Widowed	White	Female	Poorly differentiated; Grade III	T2	1.09861	M0	30	1 to 3 regional lymph nodes removed	None; diagnosed at autopsy	None/Unknown	No/Unknown	24	1	1	9	Dead	Yes	Yes
898	67	Divorced	White	Female	Moderately differentiated; Grade II	T2	-2.19722	M0	60	4 or more regional lymph nodes removed	None; diagnosed at autopsy	Beam radiation	Yes	10	4	0	29	Dead	Yes	Yes
899	63	Married (including common law)	White	Female	Poorly differentiated; Grade III	T3	-0.998529	M0	60	4 or more regional lymph nodes removed	None; diagnosed at autopsy	None/Unknown	No/Unknown	64	12	3	8	Dead	Yes	Yes
900	64	Married (including common law)	White	Male	Moderately differentiated; Grade II	T2	-4.39445	M0	30	4 or more regional lymph nodes removed	None; diagnosed at autopsy	Beam radiation	Yes	30	40	0	48	Alive	Yes	Yes
901	51	Married (including common law)	White	Female	Poorly differentiated; Grade III	T2	-2.19722	M0	40	4 or more regional lymph nodes removed	None; diagnosed at autopsy	None/Unknown	Yes	20	4	0	35	Alive	Yes	Yes
902	74	Divorced	White	Female	Moderately differentiated; Grade II	T3	-1.43508	M0	30	4 or more regional lymph nodes removed	Non-primary surgical procedure to other regional sites	None/Unknown	No/Unknown	90	12	2	2	Dead	Yes	Yes
903	69	Married (including common law)	White	Female	Poorly differentiated; Grade III	T3	1.09861	M1	40	1 to 3 regional lymph nodes removed	None; diagnosed at autopsy	None/Unknown	No/Unknown	25	1	1	3	Dead	Yes	Yes
904	76	Single (never married)	White	Female	Poorly differentiated; Grade III	T2	-1.60944	M1	90	1 to 3 regional lymph nodes removed	None; diagnosed at autopsy	None/Unknown	No/Unknown	38	2	0	2	Dead	Yes	Yes
905	67	Married (including common law)	White	Female	Moderately differentiated; Grade II	T1a	-1.60944	M0	60	1 to 3 regional lymph nodes removed	Non-primary surgical procedure to other regional sites	None/Unknown	No/Unknown	28	2	0	56	Alive	Yes	Yes
906	72	Widowed	White	Female	Moderately differentiated; Grade II	T2	-1.09861	M0	30	1 to 3 regional lymph nodes removed	None; diagnosed at autopsy	None/Unknown	No/Unknown	40	1	0	32	Alive	Yes	Yes
907	48	Married (including common law)	White	Female	Poorly differentiated; Grade III	T2	1.09861	M0	30	None	None; diagnosed at autopsy	None/Unknown	Yes	40	1	1	17	Dead	Yes	Yes
908	58	Divorced	White	Male	Moderately differentiated; Grade II	T2	-2.56495	M0	40	4 or more regional lymph nodes removed	None; diagnosed at autopsy	None/Unknown	Yes	45	6	0	51	Alive	Yes	Yes
909	50	Single (never married)	White	Female	Poorly differentiated; Grade III	T3	-1.09861	M1	40	1 to 3 regional lymph nodes removed	Non-primary surgical procedure to distant site	None/Unknown	No/Unknown	18	1	0	16	Dead	Yes	Yes
910	72	Married (including common law)	Other (American Indian/AK Native, Asian/Pacific Islander)	Male	Moderately differentiated; Grade II	T3	-2.03688	M0	40	4 or more regional lymph nodes removed	None; diagnosed at autopsy	Beam radiation	Yes	39	12	1	17	Dead	Yes	Yes
911	64	Married (including common law)	White	Female	Moderately differentiated; Grade II	T3	-1.60944	M1	40	1 to 3 regional lymph nodes removed	None; diagnosed at autopsy	Beam radiation	Yes	55	2	0	10	Alive	Yes	Yes
912	73	Single (never married)	Other (American Indian/AK Native, Asian/Pacific Islander)	Female	Well differentiated; Grade I	T2	-1.60944	M0	60	1 to 3 regional lymph nodes removed	Non-primary surgical procedure to other regional sites	None/Unknown	Yes	27	2	0	49	Alive	Yes	Yes
913	78	Widowed	White	Female	Poorly differentiated; Grade III	T3	1.09861	M0	40	1 to 3 regional lymph nodes removed	None; diagnosed at autopsy	Beam radiation	Yes	20	1	1	33	Dead	Yes	Yes
914	48	Single (never married)	White	Male	Well differentiated; Grade I	T1b	-1.09861	M0	30	1 to 3 regional lymph nodes removed	None; diagnosed at autopsy	None/Unknown	No/Unknown	30	1	0	42	Alive	Yes	Yes
915	86	Widowed	White	Female	Moderately differentiated; Grade II	T2	-1.09861	M0	30	1 to 3 regional lymph nodes removed	None; diagnosed at autopsy	None/Unknown	No/Unknown	45	1	0	11	Alive	Yes	Yes
916	74	Widowed	White	Male	Poorly differentiated; Grade III	T3	0.510826	M0	30	1 to 3 regional lymph nodes removed	Non-primary surgical procedure to other regional sites	None/Unknown	Yes	30	3	2	55	Alive	Yes	Yes
917	72	Widowed	White	Female	Moderately differentiated; Grade II	T2	-2.3979	M0	40	4 or more regional lymph nodes removed	None; diagnosed at autopsy	None/Unknown	No/Unknown	40	5	0	49	Alive	Yes	Yes
918	80	Widowed	White	Male	Moderately differentiated; Grade II	T3	1.09861	M1	30	Number of regional lymph nodes removed unknown	None; diagnosed at autopsy	None/Unknown	No/Unknown	55	1	1	0	Dead	Yes	Yes
919	62	Married (including common law)	Black	Female	Moderately differentiated; Grade II	T2	-2.70805	M0	40	4 or more regional lymph nodes removed	Non-primary surgical procedure performed	None/Unknown	No/Unknown	30	7	0	56	Alive	No	Yes
920	58	Married (including common law)	White	Male	Poorly differentiated; Grade III	T2	0	M0	40	1 to 3 regional lymph nodes removed	None; diagnosed at autopsy	Beam radiation	Yes	34	4	2	54	Alive	Yes	Yes
921	70	Widowed	White	Female	Moderately differentiated; Grade II	T2	1.09861	M0	40	1 to 3 regional lymph nodes removed	None; diagnosed at autopsy	None/Unknown	No/Unknown	20	1	1	55	Alive	Yes	Yes
922	64	Married (including common law)	White	Male	Poorly differentiated; Grade III	T3	1.60944	M0	40	1 to 3 regional lymph nodes removed	None; diagnosed at autopsy	Beam radiation	Yes	18	2	2	10	Dead	Yes	Yes
923	58	Married (including common law)	White	Female	Moderately differentiated; Grade II	T3	1.09861	M0	30	4 or more regional lymph nodes removed	Non-primary surgical procedure to other regional sites	Beam radiation	Yes	40	1	1	20	Dead	Yes	Yes
924	72	Married (including common law)	White	Male	Poorly differentiated; Grade III	T3	-1.60944	M0	40	1 to 3 regional lymph nodes removed	None; diagnosed at autopsy	Radiation, NOS method or source not specified	No/Unknown	16	2	0	7	Dead	No	Yes
925	75	Married (including common law)	White	Male	Moderately differentiated; Grade II	T1b	-1.09861	M0	40	1 to 3 regional lymph nodes removed	None; diagnosed at autopsy	None/Unknown	No/Unknown	35	1	0	49	Alive	Yes	Yes
926	61	Married (including common law)	White	Male	Poorly differentiated; Grade III	T3	0.510826	M0	60	1 to 3 regional lymph nodes removed	None; diagnosed at autopsy	Refused (1988+)	No/Unknown	15	3	2	10	Dead	Yes	Yes
927	52	Single (never married)	White	Female	Moderately differentiated; Grade II	T1b	-1.94591	M0	40	1 to 3 regional lymph nodes removed	Non-primary surgical procedure to distant site	None/Unknown	No/Unknown	2	3	0	54	Alive	No	Yes
928	82	Married (including common law)	White	Male	Moderately differentiated; Grade II	T2	-1.09861	M0	40	1 to 3 regional lymph nodes removed	None; diagnosed at autopsy	None/Unknown	No/Unknown	3	1	0	56	Alive	Yes	Yes
929	66	Divorced	Black	Female	Moderately differentiated; Grade II	T2	-1.09861	M0	40	1 to 3 regional lymph nodes removed	Non-primary surgical procedure to other regional sites	None/Unknown	Yes	18	1	0	49	Alive	Yes	Yes
930	58	Married (including common law)	White	Female	Well differentiated; Grade I	T3	-2.3979	M0	60	4 or more regional lymph nodes removed	Non-primary surgical procedure to other regional sites	Beam radiation	Yes	25	5	0	54	Alive	Yes	Yes
931	50	Married (including common law)	White	Male	Moderately differentiated; Grade II	T2	1.60944	M0	40	1 to 3 regional lymph nodes removed	None; diagnosed at autopsy	None/Unknown	No/Unknown	20	2	2	5	Dead	Yes	Yes
932	69	Widowed	Black	Female	Moderately differentiated; Grade II	T2	-0.847298	M0	30	4 or more regional lymph nodes removed	Non-primary surgical procedure to other regional sites	None/Unknown	No/Unknown	25	4	1	13	Dead	Yes	Yes
933	79	Married (including common law)	White	Male	Poorly differentiated; Grade III	T3	1.60944	M0	60	1 to 3 regional lymph nodes removed	None; diagnosed at autopsy	Beam radiation	Yes	50	2	2	21	Dead	Yes	Yes
934	58	Single (never married)	Other (American Indian/AK Native, Asian/Pacific Islander)	Male	Poorly differentiated; Grade III	T2	-1.09861	M0	40	Sentinel node biopsy and lym nd removed different times	None; diagnosed at autopsy	None/Unknown	No/Unknown	29	1	0	21	Dead	Yes	Yes
935	57	Married (including common law)	Black	Male	Moderately differentiated; Grade II	T2	-2.83321	M0	40	4 or more regional lymph nodes removed	Non-primary surgical procedure to other regional sites	Recommended, unknown if administered	Yes	30	8	0	59	Alive	Yes	Yes
936	73	Married (including common law)	White	Female	Poorly differentiated; Grade III	T3	3.13549	M0	40	4 or more regional lymph nodes removed	None; diagnosed at autopsy	None/Unknown	Yes	60	11	11	1	Dead	Yes	Yes
937	79	Married (including common law)	White	Male	Moderately differentiated; Grade II	T3	-1.94591	M0	40	1 to 3 regional lymph nodes removed	Non-primary surgical procedure to other regional sites	None/Unknown	Yes	35	3	0	10	Dead	Yes	Yes
939	74	Married (including common law)	White	Male	Moderately differentiated; Grade II	T3	-2.56495	M0	60	4 or more regional lymph nodes removed	None; diagnosed at autopsy	Beam radiation	Yes	30	6	0	21	Dead	Yes	Yes
940	68	Married (including common law)	Black	Female	Poorly differentiated; Grade III	T1b	-1.09861	M1	30	1 to 3 regional lymph nodes removed	None; diagnosed at autopsy	None/Unknown	Yes	73	1	0	55	Dead	Yes	Yes
941	72	Married (including common law)	White	Female	Moderately differentiated; Grade II	T1b	-2.70805	M0	40	4 or more regional lymph nodes removed	None; diagnosed at autopsy	None/Unknown	No/Unknown	7	7	0	56	Alive	Yes	Yes
942	73	Married (including common law)	Other (American Indian/AK Native, Asian/Pacific Islander)	Male	Poorly differentiated; Grade III	T3	-1.09861	M0	40	1 to 3 regional lymph nodes removed	None; diagnosed at autopsy	Beam radiation	Yes	47	1	0	59	Alive	Yes	Yes
943	51	Married (including common law)	White	Female	Poorly differentiated; Grade III	T3	-0.510826	M0	40	1 to 3 regional lymph nodes removed	Non-primary surgical procedure to other regional sites	Beam radiation	Yes	25	3	1	54	Alive	Yes	Yes
944	61	Married (including common law)	Other (American Indian/AK Native, Asian/Pacific Islander)	Male	Poorly differentiated; Grade III	T3	1.09861	M1	30	1 to 3 regional lymph nodes removed	Non-primary surgical procedure to other regional sites	Beam radiation	Yes	20	1	1	14	Dead	Yes	Yes
945	83	Married (including common law)	Black	Female	Moderately differentiated; Grade II	T2	-2.3979	M0	30	4 or more regional lymph nodes removed	None; diagnosed at autopsy	None/Unknown	No/Unknown	20	5	0	15	Dead	No	Yes
946	54	Married (including common law)	White	Female	Moderately differentiated; Grade II	T2	-1.94591	M0	40	1 to 3 regional lymph nodes removed	None; diagnosed at autopsy	None/Unknown	Yes	21	3	0	9	Alive	No	Yes
947	47	Married (including common law)	White	Female	Moderately differentiated; Grade II	T2	-2.19722	M0	30	4 or more regional lymph nodes removed	None; diagnosed at autopsy	None/Unknown	Yes	37	4	0	51	Alive	Yes	Yes
948	85	Widowed	White	Female	Moderately differentiated; Grade II	T2	-1.09861	M0	40	4 or more regional lymph nodes removed	None; diagnosed at autopsy	Beam radiation	Yes	140	5	1	11	Dead	Yes	Yes
949	62	Married (including common law)	White	Female	Moderately differentiated; Grade II	T2	-2.3979	M0	40	4 or more regional lymph nodes removed	Non-primary surgical procedure to other regional sites	None/Unknown	No/Unknown	15	5	0	59	Alive	Yes	Yes
950	101	Widowed	White	Female	Poorly differentiated; Grade III	T2	1.09861	M0	40	1 to 3 regional lymph nodes removed	None; diagnosed at autopsy	None/Unknown	No/Unknown	35	1	1	0	Dead	Yes	Yes
951	65	Widowed	White	Female	Moderately differentiated; Grade II	T2	-3.13549	M0	40	4 or more regional lymph nodes removed	None; diagnosed at autopsy	None/Unknown	Yes	24	11	0	58	Alive	No	Yes
952	71	Married (including common law)	White	Male	Poorly differentiated; Grade III	T3	1.94591	M0	40	1 to 3 regional lymph nodes removed	Non-primary surgical procedure to other regional sites	Beam radiation	Yes	18	3	3	2	Alive	No	Yes
953	63	Single (never married)	Black	Female	Moderately differentiated; Grade II	T3	-1.60944	M0	40	1 to 3 regional lymph nodes removed	None; diagnosed at autopsy	Beam radiation	Yes	19	2	0	25	Dead	Yes	Yes
954	55	Married (including common law)	Black	Male	Poorly differentiated; Grade III	T2	0	M0	40	1 to 3 regional lymph nodes removed	None; diagnosed at autopsy	Beam radiation	Yes	46	2	1	12	Dead	No	Yes
955	52	Single (never married)	Black	Male	Moderately differentiated; Grade II	T2	-1.09861	M0	40	1 to 3 regional lymph nodes removed	None; diagnosed at autopsy	None/Unknown	No/Unknown	28	1	0	29	Alive	Yes	Yes
956	61	Married (including common law)	White	Female	Moderately differentiated; Grade II	T2	-0.76214	M1	40	4 or more regional lymph nodes removed	Non-primary surgical procedure to distant site	Beam radiation	Yes	28	10	3	22	Dead	Yes	Yes
957	61	Single (never married)	White	Male	Moderately differentiated; Grade II	T1b	-1.09861	M0	40	1 to 3 regional lymph nodes removed	None; diagnosed at autopsy	None/Unknown	No/Unknown	6	1	0	1	Dead	Yes	Yes
958	85	Married (including common law)	White	Female	Well differentiated; Grade I	T2	1.09861	M0	40	1 to 3 regional lymph nodes removed	None; diagnosed at autopsy	None/Unknown	No/Unknown	50	1	1	11	Dead	Yes	Yes
959	75	Married (including common law)	White	Male	Moderately differentiated; Grade II	T2	1.09861	M1	30	1 to 3 regional lymph nodes removed	None; diagnosed at autopsy	None/Unknown	No/Unknown	15	1	1	1	Dead	Yes	Yes
960	58	Single (never married)	Black	Female	Moderately differentiated; Grade II	T3	-1.09861	M0	30	1 to 3 regional lymph nodes removed	Non-primary surgical procedure performed	None/Unknown	Yes	35	1	0	48	Alive	Yes	Yes
961	55	Single (never married)	White	Male	Moderately differentiated; Grade II	T2	-2.56495	M0	40	4 or more regional lymph nodes removed	Non-primary surgical procedure to distant site	None/Unknown	No/Unknown	14	6	0	50	Alive	Yes	Yes
962	67	Married (including common law)	White	Female	Moderately differentiated; Grade II	T2	1.09861	M0	40	1 to 3 regional lymph nodes removed	None; diagnosed at autopsy	Beam radiation	Yes	14	1	1	8	Dead	Yes	Yes
963	74	Widowed	Black	Female	Moderately differentiated; Grade II	T3	1.94591	M0	40	1 to 3 regional lymph nodes removed	None; diagnosed at autopsy	Beam radiation	Yes	35	3	3	7	Dead	Yes	Yes
964	75	Married (including common law)	White	Female	Well differentiated; Grade I	T4	-1.09861	M0	40	None	None; diagnosed at autopsy	None/Unknown	Yes	24	1	0	27	Dead	No	Yes
965	59	Single (never married)	Other (American Indian/AK Native, Asian/Pacific Islander)	Male	Moderately differentiated; Grade II	T2	-1.09861	M1	40	1 to 3 regional lymph nodes removed	None; diagnosed at autopsy	None/Unknown	Yes	23	1	0	13	Dead	No	Yes
966	89	Married (including common law)	White	Female	Moderately differentiated; Grade II	T2	-1.09861	M0	40	1 to 3 regional lymph nodes removed	None; diagnosed at autopsy	None/Unknown	No/Unknown	10	1	0	11	Dead	Yes	Yes
967	52	Single (never married)	Other (American Indian/AK Native, Asian/Pacific Islander)	Male	Well differentiated; Grade I	T2	-1.09861	M0	40	1 to 3 regional lymph nodes removed	None; diagnosed at autopsy	None/Unknown	No/Unknown	5	1	0	43	Alive	Yes	Yes
968	81	Married (including common law)	Black	Male	Moderately differentiated; Grade II	T1b	-1.60944	M0	40	1 to 3 regional lymph nodes removed	Non-primary surgical procedure to other regional sites	None/Unknown	No/Unknown	17	2	0	0	Dead	Yes	Yes
969	78	Widowed	Other (American Indian/AK Native, Asian/Pacific Islander)	Female	Well differentiated; Grade I	T2	-3.61092	M0	60	4 or more regional lymph nodes removed	None; diagnosed at autopsy	None/Unknown	No/Unknown	8	18	0	38	Alive	Yes	Yes
970	51	Married (including common law)	White	Female	Well differentiated; Grade I	T3	1.09861	M0	40	1 to 3 regional lymph nodes removed	None; diagnosed at autopsy	None/Unknown	Yes	25	1	1	36	Dead	Yes	Yes
971	76	Married (including common law)	White	Female	Well differentiated; Grade I	T2	-1.60944	M0	40	1 to 3 regional lymph nodes removed	None; diagnosed at autopsy	None/Unknown	No/Unknown	35	2	0	43	Alive	Yes	Yes
972	64	Single (never married)	White	Male	Moderately differentiated; Grade II	T2	-1.09861	M0	40	1 to 3 regional lymph nodes removed	None; diagnosed at autopsy	None/Unknown	No/Unknown	15	1	0	37	Alive	Yes	Yes
973	71	Divorced	White	Female	Poorly differentiated; Grade III	T2	0.847298	M0	40	4 or more regional lymph nodes removed	Non-primary surgical procedure to distant site	None/Unknown	Yes	22	4	3	14	Dead	Yes	Yes
974	71	Married (including common law)	Black	Male	Poorly differentiated; Grade III	T3	-2.3979	M0	27	4 or more regional lymph nodes removed	None; diagnosed at autopsy	None/Unknown	Yes	55	5	0	5	Dead	No	Yes
975	92	Widowed	White	Female	Moderately differentiated; Grade II	T2	0.510826	M1	60	1 to 3 regional lymph nodes removed	None; diagnosed at autopsy	None/Unknown	No/Unknown	40	3	2	14	Dead	No	Yes
976	67	Married (including common law)	White	Female	Moderately differentiated; Grade II	T2	1.09861	M0	40	1 to 3 regional lymph nodes removed	None; diagnosed at autopsy	None/Unknown	Yes	30	1	1	14	Dead	No	Yes
977	59	Married (including common law)	White	Female	Moderately differentiated; Grade II	T2	0	M0	40	1 to 3 regional lymph nodes removed	Non-primary surgical procedure to other regional sites	Beam radiation	Yes	75	2	1	15	Dead	Yes	Yes
978	82	Widowed	White	Female	Moderately differentiated; Grade II	T2	-1.09861	M0	40	1 to 3 regional lymph nodes removed	None; diagnosed at autopsy	None/Unknown	No/Unknown	25	1	0	15	Dead	Yes	Yes
979	68	Married (including common law)	Black	Male	Moderately differentiated; Grade II	T2	-2.70805	M0	40	4 or more regional lymph nodes removed	None; diagnosed at autopsy	None/Unknown	No/Unknown	16	7	0	43	Alive	Yes	Yes
980	77	Widowed	Black	Female	Moderately differentiated; Grade II	T2	-1.09861	M0	40	1 to 3 regional lymph nodes removed	None; diagnosed at autopsy	None/Unknown	Yes	7	1	0	46	Alive	Yes	Yes
981	88	Widowed	White	Female	Well differentiated; Grade I	T2	-1.09861	M0	40	1 to 3 regional lymph nodes removed	None; diagnosed at autopsy	None/Unknown	No/Unknown	20	1	0	12	Dead	Yes	Yes
982	87	Widowed	White	Female	Poorly differentiated; Grade III	T3	-1.09861	M0	30	1 to 3 regional lymph nodes removed	None; diagnosed at autopsy	None/Unknown	No/Unknown	40	1	0	9	Dead	Yes	Yes
983	51	Single (never married)	White	Male	Moderately differentiated; Grade II	T3	-1.94591	M0	40	1 to 3 regional lymph nodes removed	None; diagnosed at autopsy	Beam radiation	Yes	65	3	0	14	Dead	Yes	Yes
984	79	Widowed	White	Male	Moderately differentiated; Grade II	T2	-0.510826	M0	40	1 to 3 regional lymph nodes removed	Non-primary surgical procedure to other regional sites	Beam radiation	Yes	10	3	1	44	Alive	Yes	Yes
985	81	Married (including common law)	Other (American Indian/AK Native, Asian/Pacific Islander)	Male	Well differentiated; Grade I	T2	-1.09861	M0	40	1 to 3 regional lymph nodes removed	None; diagnosed at autopsy	None/Unknown	No/Unknown	70	1	0	42	Alive	Yes	Yes
986	50	Married (including common law)	Black	Male	Poorly differentiated; Grade III	T3	-1.09861	M0	60	1 to 3 regional lymph nodes removed	None; diagnosed at autopsy	Beam radiation	Yes	26	1	0	32	Dead	Yes	Yes
987	55	Divorced	White	Female	Poorly differentiated; Grade III	T2	-3.43399	M0	60	4 or more regional lymph nodes removed	None; diagnosed at autopsy	Beam radiation	Yes	21	15	0	43	Alive	Yes	Yes
989	70	Divorced	White	Female	Moderately differentiated; Grade II	T2	-1.60944	M0	40	1 to 3 regional lymph nodes removed	Non-primary surgical procedure to other regional sites	None/Unknown	Yes	37	2	0	36	Alive	Yes	Yes
990	58	Divorced	White	Female	Moderately differentiated; Grade II	T2	1.09861	M0	40	1 to 3 regional lymph nodes removed	None; diagnosed at autopsy	None/Unknown	No/Unknown	13	1	1	46	Alive	Yes	Yes
991	63	Married (including common law)	White	Male	Moderately differentiated; Grade II	T1b	-2.3979	M0	40	4 or more regional lymph nodes removed	None; diagnosed at autopsy	None/Unknown	No/Unknown	35	5	0	31	Alive	Yes	Yes
993	54	Single (never married)	White	Male	Moderately differentiated; Grade II	T2	-1.94591	M0	40	1 to 3 regional lymph nodes removed	None; diagnosed at autopsy	None/Unknown	No/Unknown	2	3	0	38	Alive	Yes	Yes
994	65	Married (including common law)	White	Female	Moderately differentiated; Grade II	T3	-1.09861	M0	40	1 to 3 regional lymph nodes removed	None; diagnosed at autopsy	None/Unknown	No/Unknown	30	1	0	12	Dead	Yes	Yes
995	75	Married (including common law)	White	Male	Well differentiated; Grade I	T2	0	M0	60	1 to 3 regional lymph nodes removed	None; diagnosed at autopsy	None/Unknown	No/Unknown	12	2	1	28	Dead	Yes	Yes
996	76	Divorced	White	Female	Moderately differentiated; Grade II	T2	-0.76214	M1	60	4 or more regional lymph nodes removed	None; diagnosed at autopsy	None/Unknown	No/Unknown	37	10	3	10	Dead	No	Yes
997	63	Single (never married)	White	Female	Well differentiated; Grade I	T2	-2.19722	M0	40	4 or more regional lymph nodes removed	None; diagnosed at autopsy	Beam radiation	Yes	25	4	0	46	Alive	Yes	Yes
998	76	Married (including common law)	White	Male	Moderately differentiated; Grade II	T2	-1.60944	M0	40	1 to 3 regional lymph nodes removed	None; diagnosed at autopsy	None/Unknown	Yes	15	2	0	36	Dead	No	Yes
999	80	Married (including common law)	White	Female	Well differentiated; Grade I	T1a	-1.09861	M0	40	1 to 3 regional lymph nodes removed	None; diagnosed at autopsy	None/Unknown	No/Unknown	58	1	0	37	Alive	Yes	Yes
1000	64	Married (including common law)	Other (American Indian/AK Native, Asian/Pacific Islander)	Male	Well differentiated; Grade I	T2	-1.09861	M0	30	1 to 3 regional lymph nodes removed	None; diagnosed at autopsy	None/Unknown	No/Unknown	4	1	0	0	Dead	Yes	Yes
1001	63	Married (including common law)	White	Male	Moderately differentiated; Grade II	T3	1.09861	M0	40	1 to 3 regional lymph nodes removed	None; diagnosed at autopsy	None/Unknown	Yes	35	1	1	41	Alive	Yes	Yes
1002	81	Single (never married)	Other (American Indian/AK Native, Asian/Pacific Islander)	Female	Moderately differentiated; Grade II	T2	1.09861	M1	40	1 to 3 regional lymph nodes removed	Non-primary surgical procedure to other regional sites	None/Unknown	No/Unknown	25	1	1	0	Dead	Yes	Yes
1004	86	Married (including common law)	White	Male	Well differentiated; Grade I	T2	1.94591	M0	40	1 to 3 regional lymph nodes removed	Non-primary surgical procedure to other regional sites	None/Unknown	No/Unknown	56	3	3	37	Alive	Yes	Yes
1005	68	Single (never married)	White	Female	Moderately differentiated; Grade II	T3	-1.09861	M0	60	1 to 3 regional lymph nodes removed	None; diagnosed at autopsy	Beam radiation	No/Unknown	50	1	0	36	Alive	Yes	Yes
1006	79	Married (including common law)	White	Male	Moderately differentiated; Grade II	T3	-1.60944	M1	30	1 to 3 regional lymph nodes removed	Any combo of sur proc to oth rg, dis lym nd, and/or dis site	None/Unknown	Yes	24	2	0	10	Dead	No	Yes
1007	80	Widowed	Black	Female	Well differentiated; Grade I	T1b	-3.13549	M0	60	4 or more regional lymph nodes removed	None; diagnosed at autopsy	None/Unknown	No/Unknown	4	11	0	43	Alive	Yes	Yes
1008	69	Married (including common law)	White	Female	Poorly differentiated; Grade III	T2	-2.19722	M0	40	4 or more regional lymph nodes removed	Non-primary surgical procedure to other regional sites	None/Unknown	No/Unknown	22	4	0	47	Alive	Yes	Yes
1009	52	Married (including common law)	Black	Female	Moderately differentiated; Grade II	T3	-1.09861	M0	40	1 to 3 regional lymph nodes removed	Non-primary surgical procedure to other regional sites	Beam radiation	Yes	11	1	0	37	Alive	Yes	Yes
1010	88	Married (including common law)	White	Female	Moderately differentiated; Grade II	T2	-2.56495	M0	40	4 or more regional lymph nodes removed	None; diagnosed at autopsy	None/Unknown	No/Unknown	25	6	0	38	Dead	Yes	Yes
1011	69	Married (including common law)	White	Female	Well differentiated; Grade I	T2	-0.587787	M0	40	4 or more regional lymph nodes removed	Non-primary surgical procedure to other regional sites	None/Unknown	Yes	42	6	2	36	Dead	Yes	Yes
1012	63	Widowed	White	Female	Moderately differentiated; Grade II	T1a	-1.09861	M0	30	1 to 3 regional lymph nodes removed	None; diagnosed at autopsy	None/Unknown	No/Unknown	18	1	0	43	Alive	Yes	Yes
1013	70	Divorced	White	Female	Moderately differentiated; Grade II	T2	-2.19722	M0	40	4 or more regional lymph nodes removed	Any combo of sur proc to oth rg, dis lym nd, and/or dis site	None/Unknown	No/Unknown	10	4	0	6	Alive	Yes	Yes
1014	85	Widowed	White	Female	Moderately differentiated; Grade II	T3	1.09861	M0	40	1 to 3 regional lymph nodes removed	None; diagnosed at autopsy	None/Unknown	No/Unknown	30	1	1	8	Dead	Yes	Yes
1015	71	Single (never married)	White	Female	Moderately differentiated; Grade II	T3	0.336472	M0	40	4 or more regional lymph nodes removed	Non-primary surgical procedure to other regional sites	Beam radiation	Yes	32	5	3	33	Dead	No	Yes
1016	72	Married (including common law)	White	Male	Undifferentiated; anaplastic; Grade IV	T2	1.09861	M0	30	Number of regional lymph nodes removed unknown	None; diagnosed at autopsy	None/Unknown	Yes	25	1	1	23	Dead	No	Yes
1017	61	Married (including common law)	White	Male	Moderately differentiated; Grade II	T3	-2.3979	M1	40	4 or more regional lymph nodes removed	Non-primary surgical procedure to distant site	None/Unknown	Yes	30	5	0	27	Dead	Yes	Yes
1018	54	Single (never married)	White	Female	Poorly differentiated; Grade III	T2	-1.94591	M0	40	1 to 3 regional lymph nodes removed	None; diagnosed at autopsy	None/Unknown	Yes	30	3	0	47	Alive	Yes	Yes
1019	80	Widowed	White	Female	Moderately differentiated; Grade II	T3	-2.70805	M0	40	4 or more regional lymph nodes removed	Non-primary surgical procedure to other regional sites	None/Unknown	No/Unknown	30	7	0	28	Dead	Yes	Yes
1020	64	Single (never married)	White	Male	Moderately differentiated; Grade II	T3	-1.09861	M0	60	1 to 3 regional lymph nodes removed	Non-primary surgical procedure performed	None/Unknown	Yes	50	1	0	32	Dead	Yes	Yes
1021	61	Married (including common law)	White	Female	Well differentiated; Grade I	T2	-2.94444	M0	40	4 or more regional lymph nodes removed	Non-primary surgical procedure to other regional sites	None/Unknown	No/Unknown	2	9	0	47	Alive	Yes	Yes
1022	70	Married (including common law)	Other (American Indian/AK Native, Asian/Pacific Islander)	Male	Well differentiated; Grade I	T2	-1.60944	M0	40	1 to 3 regional lymph nodes removed	Non-primary surgical procedure to other regional sites	None/Unknown	No/Unknown	25	2	0	42	Alive	Yes	Yes
1023	72	Divorced	Other (American Indian/AK Native, Asian/Pacific Islander)	Female	Moderately differentiated; Grade II	T2	-1.09861	M0	40	1 to 3 regional lymph nodes removed	Non-primary surgical procedure to other regional sites	None/Unknown	No/Unknown	20	1	0	40	Alive	Yes	Yes
1024	56	Married (including common law)	White	Female	Moderately differentiated; Grade II	T2	-2.15176	M0	40	1 to 3 regional lymph nodes removed	Non-primary surgical procedure to other regional sites	None/Unknown	Yes	35	23	2	43	Alive	Yes	Yes
1025	78	Widowed	White	Female	Moderately differentiated; Grade II	T3	-0.510826	M0	40	1 to 3 regional lymph nodes removed	None; diagnosed at autopsy	None/Unknown	Yes	25	3	1	11	Dead	Yes	Yes
1026	77	Married (including common law)	Other (American Indian/AK Native, Asian/Pacific Islander)	Female	Poorly differentiated; Grade III	T4	1.09861	M0	60	1 to 3 regional lymph nodes removed	None; diagnosed at autopsy	None/Unknown	No/Unknown	25	1	1	1	Dead	Yes	Yes
1027	67	Single (never married)	White	Female	Moderately differentiated; Grade II	T3	-1.46634	M0	60	4 or more regional lymph nodes removed	None; diagnosed at autopsy	Beam radiation	Yes	30	7	1	39	Alive	Yes	Yes
1028	87	Widowed	White	Female	Undifferentiated; anaplastic; Grade IV	T3	-1.60944	M0	60	1 to 3 regional lymph nodes removed	None; diagnosed at autopsy	None/Unknown	No/Unknown	45	2	0	2	Dead	No	Yes
1029	62	Married (including common law)	White	Male	Well differentiated; Grade I	T3	-2.83321	M0	60	4 or more regional lymph nodes removed	None; diagnosed at autopsy	Beam radiation	Yes	15	8	0	27	Dead	No	Yes
1030	78	Single (never married)	White	Female	Moderately differentiated; Grade II	T2	-1.60944	M0	40	Number of regional lymph nodes removed unknown	None; diagnosed at autopsy	None/Unknown	No/Unknown	15	2	0	2	Dead	Yes	Yes
1031	46	Married (including common law)	White	Male	Moderately differentiated; Grade II	T2	-2.94444	M0	60	4 or more regional lymph nodes removed	None; diagnosed at autopsy	None/Unknown	No/Unknown	35	9	0	17	Dead	Yes	Yes
1032	65	Married (including common law)	White	Female	Moderately differentiated; Grade II	T2	-2.56495	M0	40	4 or more regional lymph nodes removed	None; diagnosed at autopsy	Recommended, unknown if administered	Yes	24	6	0	16	Alive	No	Yes
1033	76	Divorced	White	Male	Moderately differentiated; Grade II	T3	1.09861	M0	40	1 to 3 regional lymph nodes removed	None; diagnosed at autopsy	None/Unknown	No/Unknown	40	1	1	4	Dead	Yes	Yes
1034	71	Married (including common law)	White	Female	Moderately differentiated; Grade II	T2	-1.09861	M0	40	1 to 3 regional lymph nodes removed	None; diagnosed at autopsy	None/Unknown	No/Unknown	18	1	0	42	Alive	Yes	Yes
1035	64	Married (including common law)	White	Female	Poorly differentiated; Grade III	T3	0	M1	40	1 to 3 regional lymph nodes removed	None; diagnosed at autopsy	None/Unknown	No/Unknown	25	2	1	24	Dead	Yes	Yes
1036	66	Single (never married)	Other (American Indian/AK Native, Asian/Pacific Islander)	Female	Moderately differentiated; Grade II	T2	-1.60944	M0	30	1 to 3 regional lymph nodes removed	None; diagnosed at autopsy	None/Unknown	No/Unknown	25	2	0	31	Dead	Yes	Yes
1037	66	Married (including common law)	Other (American Indian/AK Native, Asian/Pacific Islander)	Female	Poorly differentiated; Grade III	T3	-1.94591	M0	40	4 or more regional lymph nodes removed	None; diagnosed at autopsy	Beam radiation	Yes	30	3	0	40	Alive	Yes	Yes
1038	69	Divorced	White	Female	Moderately differentiated; Grade II	T3	1.09861	M0	40	4 or more regional lymph nodes removed	Non-primary surgical procedure to other regional sites	Beam radiation	Yes	20	1	1	14	Dead	No	Yes
1039	55	Widowed	Black	Female	Moderately differentiated; Grade II	T1b	-1.09861	M0	30	1 to 3 regional lymph nodes removed	None; diagnosed at autopsy	None/Unknown	No/Unknown	25	1	0	41	Dead	Yes	Yes
1040	78	Married (including common law)	Other (American Indian/AK Native, Asian/Pacific Islander)	Male	Poorly differentiated; Grade III	T3	2.3979	M0	60	4 or more regional lymph nodes removed	None; diagnosed at autopsy	Beam radiation	Yes	32	5	5	6	Dead	Yes	Yes
1041	85	Widowed	White	Female	Poorly differentiated; Grade III	T2	1.09861	M0	40	1 to 3 regional lymph nodes removed	None; diagnosed at autopsy	Beam radiation	Yes	36	1	1	41	Alive	No	Yes
1042	45	Married (including common law)	White	Male	Poorly differentiated; Grade III	T3	0.847298	M0	40	1 to 3 regional lymph nodes removed	Non-primary surgical procedure to other regional sites	None/Unknown	Yes	60	4	3	6	Dead	No	Yes
1043	86	Married (including common law)	White	Male	Moderately differentiated; Grade II	T3	-1.09861	M0	40	1 to 3 regional lymph nodes removed	None; diagnosed at autopsy	None/Unknown	No/Unknown	50	1	0	11	Dead	No	Yes
1044	69	Married (including common law)	White	Female	Moderately differentiated; Grade II	T2	-2.56495	M0	40	4 or more regional lymph nodes removed	Non-primary surgical procedure to other regional sites	Beam radiation	No/Unknown	22	6	0	28	Dead	No	Yes
1045	75	Widowed	White	Female	Poorly differentiated; Grade III	T2	1.09861	M0	40	1 to 3 regional lymph nodes removed	None; diagnosed at autopsy	Beam radiation	Yes	20	1	1	11	Dead	Yes	Yes
1047	74	Married (including common law)	White	Female	Poorly differentiated; Grade III	T3	3.29584	M0	40	4 or more regional lymph nodes removed	None; diagnosed at autopsy	None/Unknown	No/Unknown	41	13	13	1	Dead	Yes	Yes
1048	87	Widowed	White	Female	Moderately differentiated; Grade II	T2	-1.09861	M0	40	1 to 3 regional lymph nodes removed	None; diagnosed at autopsy	None/Unknown	No/Unknown	23	1	0	46	Alive	Yes	Yes
1049	64	Married (including common law)	White	Female	Moderately differentiated; Grade II	T3	-1.09861	M0	40	1 to 3 regional lymph nodes removed	None; diagnosed at autopsy	None/Unknown	No/Unknown	31	1	0	45	Alive	Yes	Yes
1050	59	Married (including common law)	White	Male	Moderately differentiated; Grade II	T2	-1.7346	M0	60	4 or more regional lymph nodes removed	None; diagnosed at autopsy	None/Unknown	Yes	23	9	1	34	Dead	Yes	Yes
1051	65	Married (including common law)	White	Female	Moderately differentiated; Grade II	T2	-2.3979	M0	30	4 or more regional lymph nodes removed	Non-primary surgical procedure to other regional sites	Refused (1988+)	No/Unknown	15	5	0	46	Alive	Yes	Yes
1052	66	Married (including common law)	White	Female	Poorly differentiated; Grade III	T2	1.60944	M1	40	1 to 3 regional lymph nodes removed	None; diagnosed at autopsy	None/Unknown	Yes	19	2	2	2	Dead	Yes	Yes
1053	85	Married (including common law)	White	Female	Moderately differentiated; Grade II	T3	1.09861	M0	40	1 to 3 regional lymph nodes removed	None; diagnosed at autopsy	None/Unknown	No/Unknown	45	1	1	0	Dead	Yes	Yes
1054	54	Widowed	Other (American Indian/AK Native, Asian/Pacific Islander)	Female	Moderately differentiated; Grade II	T1a	-1.09861	M0	40	1 to 3 regional lymph nodes removed	None; diagnosed at autopsy	None/Unknown	No/Unknown	1	1	0	44	Alive	Yes	Yes
1055	53	Married (including common law)	White	Male	Poorly differentiated; Grade III	T2	-1.09861	M0	30	1 to 3 regional lymph nodes removed	None; diagnosed at autopsy	None/Unknown	No/Unknown	60	1	0	14	Dead	Yes	Yes
1056	78	Married (including common law)	White	Male	Moderately differentiated; Grade II	T1b	-1.60944	M0	40	1 to 3 regional lymph nodes removed	Non-primary surgical procedure to other regional sites	None/Unknown	No/Unknown	12	2	0	43	Alive	Yes	Yes
1057	63	Divorced	White	Female	Well differentiated; Grade I	T3	-0.510826	M0	60	1 to 3 regional lymph nodes removed	None; diagnosed at autopsy	Recommended, unknown if administered	Yes	26	3	1	43	Alive	Yes	Yes
1058	67	Married (including common law)	White	Female	Poorly differentiated; Grade III	T3	-1.94591	M0	60	1 to 3 regional lymph nodes removed	Non-primary surgical procedure to other regional sites	None/Unknown	Yes	105	3	0	6	Dead	Yes	Yes
1059	81	Married (including common law)	White	Female	Poorly differentiated; Grade III	T3	-1.60944	M0	40	1 to 3 regional lymph nodes removed	Any combo of sur proc to oth rg, dis lym nd, and/or dis site	Refused (1988+)	No/Unknown	74	2	0	42	Alive	Yes	Yes
1060	63	Married (including common law)	White	Female	Well differentiated; Grade I	T1b	-2.19722	M0	40	4 or more regional lymph nodes removed	None; diagnosed at autopsy	None/Unknown	No/Unknown	1	4	0	43	Alive	Yes	Yes
1061	49	Married (including common law)	Other (American Indian/AK Native, Asian/Pacific Islander)	Male	Poorly differentiated; Grade III	T3	-2.70805	M0	60	4 or more regional lymph nodes removed	Non-primary surgical procedure to other regional sites	None/Unknown	Yes	92	7	0	6	Dead	Yes	Yes
1062	80	Widowed	White	Female	Moderately differentiated; Grade II	T3	1.09861	M0	30	1 to 3 regional lymph nodes removed	None; diagnosed at autopsy	None/Unknown	No/Unknown	55	1	1	3	Dead	Yes	Yes
1063	73	Married (including common law)	White	Male	Poorly differentiated; Grade III	T3	1.60944	M0	40	1 to 3 regional lymph nodes removed	None; diagnosed at autopsy	Beam radiation	Yes	89	2	2	30	Dead	Yes	Yes
1064	71	Married (including common law)	White	Female	Moderately differentiated; Grade II	T2	0	M0	40	1 to 3 regional lymph nodes removed	None; diagnosed at autopsy	Beam radiation	Yes	40	2	1	40	Alive	Yes	Yes
1065	67	Married (including common law)	Other (American Indian/AK Native, Asian/Pacific Islander)	Female	Poorly differentiated; Grade III	T3	0.510826	M1	60	1 to 3 regional lymph nodes removed	Non-primary surgical procedure to other regional sites	None/Unknown	Yes	20	3	2	21	Dead	Yes	Yes
1066	88	Widowed	White	Female	Poorly differentiated; Grade III	T2	1.60944	M0	40	1 to 3 regional lymph nodes removed	None; diagnosed at autopsy	None/Unknown	No/Unknown	21	2	2	10	Dead	Yes	Yes
1068	64	Single (never married)	White	Female	Well differentiated; Grade I	T1a	-1.09861	M0	30	1 to 3 regional lymph nodes removed	None; diagnosed at autopsy	None/Unknown	No/Unknown	991	1	0	37	Alive	Yes	Yes
1069	63	Divorced	White	Female	Moderately differentiated; Grade II	T3	-2.70805	M0	30	1 to 3 regional lymph nodes removed	Non-primary surgical procedure to other regional sites	Recommended, unknown if administered	Yes	30	7	0	38	Alive	Yes	Yes
1070	69	Single (never married)	Other (American Indian/AK Native, Asian/Pacific Islander)	Male	Well differentiated; Grade I	T2	-1.60944	M0	40	1 to 3 regional lymph nodes removed	None; diagnosed at autopsy	Beam radiation	Yes	3	2	0	37	Alive	Yes	Yes
1072	58	Married (including common law)	White	Female	Moderately differentiated; Grade II	T2	-2.70805	M0	60	Sentinel node biopsy and lym nd removed different times	None; diagnosed at autopsy	None/Unknown	No/Unknown	90	7	0	43	Alive	Yes	Yes
1073	83	Widowed	White	Female	Poorly differentiated; Grade III	T4	0.619039	M1	60	4 or more regional lymph nodes removed	None; diagnosed at autopsy	Beam radiation	Yes	95	9	6	39	Alive	Yes	Yes
1074	71	Married (including common law)	White	Female	Poorly differentiated; Grade III	T2	0	M0	30	4 or more regional lymph nodes removed	Non-primary surgical procedure to other regional sites	Beam radiation	Yes	10	4	2	40	Alive	Yes	Yes
1075	94	Widowed	White	Female	Well differentiated; Grade I	T3	-1.09861	M0	40	1 to 3 regional lymph nodes removed	None; diagnosed at autopsy	None/Unknown	No/Unknown	9	1	0	2	Dead	No	Yes
1076	76	Married (including common law)	White	Male	Moderately differentiated; Grade II	T3	-2.79321	M0	40	4 or more regional lymph nodes removed	None; diagnosed at autopsy	None/Unknown	No/Unknown	25	25	1	7	Dead	Yes	Yes
1077	59	Married (including common law)	White	Male	Poorly differentiated; Grade III	T1b	-3.04452	M0	30	4 or more regional lymph nodes removed	None; diagnosed at autopsy	None/Unknown	No/Unknown	44	10	0	38	Alive	Yes	Yes
1078	65	Married (including common law)	Other (American Indian/AK Native, Asian/Pacific Islander)	Female	Moderately differentiated; Grade II	T2	-2.3979	M0	60	4 or more regional lymph nodes removed	None; diagnosed at autopsy	None/Unknown	Yes	60	5	0	36	Alive	Yes	Yes
1079	68	Single (never married)	Black	Female	Poorly differentiated; Grade III	T3	-2.19722	M0	60	4 or more regional lymph nodes removed	None; diagnosed at autopsy	None/Unknown	No/Unknown	80	4	0	0	Dead	Yes	Yes
1080	70	Married (including common law)	White	Male	Moderately differentiated; Grade II	T3	-2.19722	M0	40	4 or more regional lymph nodes removed	Non-primary surgical procedure to other regional sites	None/Unknown	Yes	22	4	0	11	Dead	Yes	Yes
1082	70	Married (including common law)	White	Female	Moderately differentiated; Grade II	T2	-1.60944	M0	40	1 to 3 regional lymph nodes removed	None; diagnosed at autopsy	None/Unknown	No/Unknown	20	2	0	12	Dead	Yes	Yes
1083	81	Married (including common law)	White	Male	Moderately differentiated; Grade II	T2	1.09861	M0	40	1 to 3 regional lymph nodes removed	None; diagnosed at autopsy	Beam radiation	Yes	18	1	1	3	Dead	Yes	Yes
1084	66	Married (including common law)	White	Female	Poorly differentiated; Grade III	T1b	-1.94591	M0	40	1 to 3 regional lymph nodes removed	Non-primary surgical procedure to other regional sites	None/Unknown	No/Unknown	35	3	0	37	Alive	Yes	Yes
1085	84	Married (including common law)	White	Female	Poorly differentiated; Grade III	T3	2.19722	M0	40	4 or more regional lymph nodes removed	None; diagnosed at autopsy	None/Unknown	No/Unknown	35	4	4	5	Dead	Yes	Yes
1086	62	Married (including common law)	White	Female	Moderately differentiated; Grade II	T2	-0.847298	M1	40	4 or more regional lymph nodes removed	Non-primary surgical procedure to other regional sites	None/Unknown	Yes	24	4	1	13	Dead	Yes	Yes
1087	72	Divorced	White	Male	Moderately differentiated; Grade II	T1b	-1.94591	M0	40	1 to 3 regional lymph nodes removed	None; diagnosed at autopsy	None/Unknown	No/Unknown	994	3	0	10	Dead	Yes	Yes
1088	52	Married (including common law)	White	Male	Moderately differentiated; Grade II	T3	-2.19722	M0	60	4 or more regional lymph nodes removed	None; diagnosed at autopsy	None/Unknown	No/Unknown	40	4	0	46	Alive	Yes	Yes
1089	75	Widowed	White	Female	Poorly differentiated; Grade III	T4	-0.167054	M0	40	4 or more regional lymph nodes removed	Non-primary surgical procedure to other regional sites	None/Unknown	Yes	50	11	5	10	Dead	Yes	Yes
1090	74	Married (including common law)	White	Male	Moderately differentiated; Grade II	T2	-1.09861	M0	30	1 to 3 regional lymph nodes removed	None; diagnosed at autopsy	None/Unknown	No/Unknown	1	1	0	24	Dead	No	Yes
1091	76	Widowed	White	Male	Moderately differentiated; Grade II	T3	-2.45674	M0	60	4 or more regional lymph nodes removed	Non-primary surgical procedure to other regional sites	None/Unknown	No/Unknown	65	18	1	4	Dead	Yes	Yes
1092	63	Married (including common law)	White	Male	Poorly differentiated; Grade III	T3	1.09861	M1	30	1 to 3 regional lymph nodes removed	None; diagnosed at autopsy	None/Unknown	Yes	35	1	1	13	Dead	Yes	Yes
1093	65	Single (never married)	Black	Female	Poorly differentiated; Grade III	T1b	-1.94591	M0	40	1 to 3 regional lymph nodes removed	None; diagnosed at autopsy	None/Unknown	No/Unknown	6	3	0	39	Alive	Yes	Yes
1094	55	Divorced	Black	Female	Well differentiated; Grade I	T2	-2.56495	M0	30	4 or more regional lymph nodes removed	Any combo of sur proc to oth rg, dis lym nd, and/or dis site	Beam radiation	Yes	10	6	0	42	Alive	Yes	Yes
1095	72	Single (never married)	Other (American Indian/AK Native, Asian/Pacific Islander)	Female	Poorly differentiated; Grade III	T2	0.510826	M0	40	1 to 3 regional lymph nodes removed	None; diagnosed at autopsy	Beam radiation	Yes	50	3	2	32	Dead	Yes	Yes
1096	67	Married (including common law)	White	Female	Moderately differentiated; Grade II	T2	-1.09861	M1	40	Sentinel lymph node biopsy	Non-primary surgical procedure to distant site	None/Unknown	Yes	55	1	0	17	Dead	Yes	Yes
1097	79	Widowed	White	Female	Poorly differentiated; Grade III	T2	-1.09861	M0	30	1 to 3 regional lymph nodes removed	None; diagnosed at autopsy	None/Unknown	No/Unknown	65	1	0	14	Dead	Yes	Yes
1098	78	Married (including common law)	White	Male	Poorly differentiated; Grade III	T2	-1.09861	M0	40	1 to 3 regional lymph nodes removed	Non-primary surgical procedure performed	None/Unknown	No/Unknown	22	1	0	35	Dead	Yes	Yes
1099	66	Single (never married)	White	Female	Moderately differentiated; Grade II	T2	-2.56495	M0	40	4 or more regional lymph nodes removed	None; diagnosed at autopsy	None/Unknown	Yes	25	6	0	37	Alive	Yes	Yes
1100	54	Married (including common law)	White	Male	Moderately differentiated; Grade II	T3	-1.09861	M0	40	1 to 3 regional lymph nodes removed	None; diagnosed at autopsy	None/Unknown	No/Unknown	30	1	0	39	Alive	No	Yes
1101	66	Married (including common law)	Other (American Indian/AK Native, Asian/Pacific Islander)	Male	Poorly differentiated; Grade III	T3	-1.09861	M0	40	1 to 3 regional lymph nodes removed	Non-primary surgical procedure performed	Beam radiation	Yes	32	1	0	44	Alive	Yes	Yes
1102	68	Married (including common law)	White	Female	Moderately differentiated; Grade II	T2	2.19722	M0	30	4 or more regional lymph nodes removed	Non-primary surgical procedure performed	None/Unknown	Yes	40	4	4	24	Dead	No	Yes
1103	50	Married (including common law)	White	Female	Poorly differentiated; Grade III	T3	1.09861	M1	30	1 to 3 regional lymph nodes removed	None; diagnosed at autopsy	None/Unknown	Yes	40	1	1	4	Dead	No	Yes
1104	68	Widowed	Black	Female	Poorly differentiated; Grade III	T2	-1.09861	M0	40	1 to 3 regional lymph nodes removed	None; diagnosed at autopsy	None/Unknown	Yes	20	1	0	25	Dead	Yes	Yes
1105	68	Married (including common law)	White	Female	Well differentiated; Grade I	T1b	-2.70805	M0	40	4 or more regional lymph nodes removed	Non-primary surgical procedure to other regional sites	None/Unknown	No/Unknown	20	7	0	46	Alive	Yes	Yes
1106	50	Married (including common law)	White	Male	Moderately differentiated; Grade II	T2	-1.09861	M0	60	4 or more regional lymph nodes removed	None; diagnosed at autopsy	None/Unknown	No/Unknown	35	9	2	46	Alive	Yes	Yes
1107	66	Married (including common law)	White	Female	Moderately differentiated; Grade II	T3	-1.84583	M0	60	4 or more regional lymph nodes removed	Non-primary surgical procedure to other regional sites	None/Unknown	No/Unknown	56	10	1	38	Alive	Yes	Yes
1108	77	Single (never married)	White	Female	Moderately differentiated; Grade II	T3	-1.29928	M0	40	4 or more regional lymph nodes removed	Non-primary surgical procedure to distant site	None/Unknown	No/Unknown	65	6	1	9	Dead	Yes	Yes
1109	85	Single (never married)	White	Female	Poorly differentiated; Grade III	T3	-1.09861	M0	40	1 to 3 regional lymph nodes removed	None; diagnosed at autopsy	None/Unknown	No/Unknown	75	1	0	5	Dead	Yes	Yes
1110	74	Married (including common law)	White	Female	Moderately differentiated; Grade II	T2	-1.09861	M1	40	1 to 3 regional lymph nodes removed	Non-primary surgical procedure to distant site	None/Unknown	Yes	30	1	0	5	Dead	No	Yes
1111	59	Widowed	White	Female	Moderately differentiated; Grade II	T3	-0.847298	M0	40	1 to 3 regional lymph nodes removed	Non-primary surgical procedure to other regional sites	None/Unknown	No/Unknown	70	4	1	37	Alive	Yes	Yes
1112	64	Married (including common law)	White	Male	Moderately differentiated; Grade II	T2	2.19722	M0	30	4 or more regional lymph nodes removed	None; diagnosed at autopsy	None/Unknown	No/Unknown	35	4	4	19	Dead	Yes	Yes
1113	73	Married (including common law)	White	Female	Poorly differentiated; Grade III	T3	-2.70805	M0	40	4 or more regional lymph nodes removed	None; diagnosed at autopsy	Beam radiation	Yes	35	7	0	27	Alive	No	Yes
1114	59	Widowed	White	Female	Poorly differentiated; Grade III	T3	0	M0	40	4 or more regional lymph nodes removed	Non-primary surgical procedure to other regional sites	None/Unknown	Yes	25	4	2	11	Dead	Yes	Yes
1115	64	Divorced	Other (American Indian/AK Native, Asian/Pacific Islander)	Female	Well differentiated; Grade I	T3	2.19722	M0	60	4 or more regional lymph nodes removed	Non-primary surgical procedure to other regional sites	None/Unknown	No/Unknown	70	4	4	8	Alive	Yes	Yes
1116	73	Married (including common law)	White	Female	Well differentiated; Grade I	T2	-1.09861	M0	40	1 to 3 regional lymph nodes removed	Non-primary surgical procedure to other regional sites	None/Unknown	Yes	22	1	0	18	Dead	Yes	Yes
1117	72	Widowed	Black	Female	Well differentiated; Grade I	T2	-1.09861	M0	40	1 to 3 regional lymph nodes removed	None; diagnosed at autopsy	None/Unknown	No/Unknown	12	1	0	25	Alive	Yes	Yes
1118	79	Widowed	White	Female	Moderately differentiated; Grade II	T3	-1.09861	M0	60	1 to 3 regional lymph nodes removed	Non-primary surgical procedure to other regional sites	Beam radiation	Yes	65	1	0	9	Dead	Yes	Yes
1119	76	Divorced	White	Female	Moderately differentiated; Grade II	T2	-1.94591	M0	40	1 to 3 regional lymph nodes removed	Non-primary surgical procedure performed	None/Unknown	No/Unknown	42	3	0	26	Alive	Yes	Yes
1120	77	Married (including common law)	White	Male	Poorly differentiated; Grade III	T2	-1.60944	M0	40	1 to 3 regional lymph nodes removed	None; diagnosed at autopsy	None/Unknown	Yes	8	2	0	28	Alive	Yes	Yes
1121	64	Single (never married)	Other (American Indian/AK Native, Asian/Pacific Islander)	Female	Moderately differentiated; Grade II	T2	-0.847298	M0	40	4 or more regional lymph nodes removed	Non-primary surgical procedure to distant site	None/Unknown	No/Unknown	20	4	1	32	Alive	Yes	Yes
1122	56	Single (never married)	White	Female	Poorly differentiated; Grade III	T2	-2.56495	M0	40	4 or more regional lymph nodes removed	Non-primary surgical procedure to distant site	None/Unknown	Yes	27	6	0	20	Dead	Yes	Yes
1123	50	Divorced	White	Male	Poorly differentiated; Grade III	T3	-1.09861	M0	40	1 to 3 regional lymph nodes removed	Non-primary surgical procedure performed	None/Unknown	No/Unknown	89	1	0	4	Dead	Yes	Yes
1124	74	Single (never married)	White	Female	Poorly differentiated; Grade III	T2	1.09861	M0	40	1 to 3 regional lymph nodes removed	None; diagnosed at autopsy	None/Unknown	Yes	11	1	1	24	Alive	Yes	Yes
1125	92	Widowed	White	Female	Poorly differentiated; Grade III	T2	-1.09861	M0	40	1 to 3 regional lymph nodes removed	None; diagnosed at autopsy	None/Unknown	No/Unknown	1	1	0	30	Dead	Yes	Yes
1126	85	Married (including common law)	White	Female	Well differentiated; Grade I	T1b	-1.09861	M0	40	1 to 3 regional lymph nodes removed	None; diagnosed at autopsy	None/Unknown	No/Unknown	10	1	0	31	Alive	No	Yes
1127	81	Divorced	Black	Female	Poorly differentiated; Grade III	T3	1.60944	M1	40	1 to 3 regional lymph nodes removed	None; diagnosed at autopsy	None/Unknown	Yes	80	2	2	6	Dead	No	Yes
1128	61	Single (never married)	White	Female	Well differentiated; Grade I	T1a	-1.09861	M0	40	1 to 3 regional lymph nodes removed	Non-primary surgical procedure to distant site	None/Unknown	No/Unknown	20	1	0	3	Alive	Yes	Yes
1129	57	Married (including common law)	Other (American Indian/AK Native, Asian/Pacific Islander)	Male	Well differentiated; Grade I	T2	1.09861	M0	40	1 to 3 regional lymph nodes removed	None; diagnosed at autopsy	None/Unknown	No/Unknown	20	1	1	25	Dead	Yes	Yes
1130	65	Married (including common law)	Black	Male	Poorly differentiated; Grade III	T2	-2.3979	M0	40	4 or more regional lymph nodes removed	Non-primary surgical procedure performed	None/Unknown	No/Unknown	30	5	0	30	Alive	Yes	Yes
1131	65	Married (including common law)	Black	Female	Moderately differentiated; Grade II	T2	-3.13549	M0	40	4 or more regional lymph nodes removed	Non-primary surgical procedure to other regional sites	None/Unknown	No/Unknown	10	11	0	21	Dead	Yes	Yes
1132	55	Married (including common law)	Black	Male	Poorly differentiated; Grade III	T1b	-1.09861	M0	60	1 to 3 regional lymph nodes removed	Non-primary surgical procedure to other regional sites	None/Unknown	No/Unknown	15	1	0	26	Alive	Yes	Yes
1133	62	Married (including common law)	White	Male	Poorly differentiated; Grade III	T3	1.60944	M0	30	1 to 3 regional lymph nodes removed	None; diagnosed at autopsy	None/Unknown	No/Unknown	42	2	2	2	Dead	Yes	Yes
1134	69	Married (including common law)	Black	Male	Poorly differentiated; Grade III	T2	-0.510826	M0	40	1 to 3 regional lymph nodes removed	Non-primary surgical procedure to other regional sites	Beam radiation	Yes	20	3	1	25	Alive	Yes	Yes
1135	79	Married (including common law)	Other (American Indian/AK Native, Asian/Pacific Islander)	Female	Poorly differentiated; Grade III	T2	1.09861	M0	40	1 to 3 regional lymph nodes removed	Non-primary surgical procedure to other regional sites	Beam radiation	Yes	30	1	1	12	Dead	No	Yes
1136	70	Divorced	Other (American Indian/AK Native, Asian/Pacific Islander)	Female	Moderately differentiated; Grade II	T2	-2.70805	M0	40	4 or more regional lymph nodes removed	None; diagnosed at autopsy	Beam radiation	Yes	25	7	0	33	Alive	No	Yes
1137	61	Married (including common law)	Other (American Indian/AK Native, Asian/Pacific Islander)	Male	Moderately differentiated; Grade II	T1b	-2.3979	M0	30	4 or more regional lymph nodes removed	Non-primary surgical procedure to other regional sites	None/Unknown	No/Unknown	35	5	0	35	Alive	Yes	Yes
1138	76	Widowed	Other (American Indian/AK Native, Asian/Pacific Islander)	Female	Moderately differentiated; Grade II	T2	-1.60944	M0	40	1 to 3 regional lymph nodes removed	None; diagnosed at autopsy	None/Unknown	No/Unknown	40	2	0	1	Dead	Yes	Yes
1139	73	Divorced	White	Male	Moderately differentiated; Grade II	T2	-1.09861	M0	40	1 to 3 regional lymph nodes removed	None; diagnosed at autopsy	Beam radiation	No/Unknown	40	1	0	30	Alive	Yes	Yes
1140	83	Married (including common law)	Other (American Indian/AK Native, Asian/Pacific Islander)	Male	Moderately differentiated; Grade II	T2	-1.60944	M0	40	1 to 3 regional lymph nodes removed	Non-primary surgical procedure to other regional sites	Beam radiation	Yes	38	2	0	26	Alive	Yes	Yes
1141	65	Married (including common law)	White	Female	Moderately differentiated; Grade II	T3	0	M0	60	4 or more regional lymph nodes removed	None; diagnosed at autopsy	None/Unknown	No/Unknown	70	4	2	2	Dead	No	Yes
1142	71	Married (including common law)	White	Female	Moderately differentiated; Grade II	T3	-1.09861	M0	60	1 to 3 regional lymph nodes removed	Non-primary surgical procedure to other regional sites	Beam radiation	Yes	32	1	0	19	Dead	No	Yes
1144	66	Married (including common law)	White	Male	Moderately differentiated; Grade II	T3	1.09861	M1	40	1 to 3 regional lymph nodes removed	None; diagnosed at autopsy	Beam radiation	Yes	14	1	1	11	Dead	Yes	Yes
1145	75	Married (including common law)	White	Male	Moderately differentiated; Grade II	T2	-2.03688	M0	60	4 or more regional lymph nodes removed	None; diagnosed at autopsy	None/Unknown	Yes	42	12	1	6	Dead	Yes	Yes
1146	83	Married (including common law)	White	Male	Well differentiated; Grade I	T3	-1.94591	M0	60	1 to 3 regional lymph nodes removed	None; diagnosed at autopsy	Beam radiation	Yes	17	3	0	30	Alive	No	Yes
1147	79	Widowed	White	Female	Well differentiated; Grade I	T3	-3.49651	M0	60	4 or more regional lymph nodes removed	None; diagnosed at autopsy	None/Unknown	No/Unknown	38	16	0	21	Dead	Yes	Yes
1148	52	Divorced	White	Female	Well differentiated; Grade I	T3	-2.3979	M0	30	4 or more regional lymph nodes removed	None; diagnosed at autopsy	Beam radiation	Yes	15	5	0	26	Dead	Yes	Yes
1149	76	Married (including common law)	White	Male	Moderately differentiated; Grade II	T2	-2.19722	M1	30	4 or more regional lymph nodes removed	None; diagnosed at autopsy	Beam radiation	Yes	7	4	0	10	Dead	Yes	Yes
1150	61	Married (including common law)	White	Male	Well differentiated; Grade I	T1b	-1.94591	M0	40	4 or more regional lymph nodes removed	Non-primary surgical procedure performed	None/Unknown	No/Unknown	30	3	0	29	Alive	Yes	Yes
1151	68	Married (including common law)	White	Male	Moderately differentiated; Grade II	T3	0	M0	60	1 to 3 regional lymph nodes removed	Non-primary surgical procedure to other regional sites	Beam radiation	Yes	35	2	1	17	Dead	Yes	Yes
1152	82	Married (including common law)	White	Female	Well differentiated; Grade I	T1b	-1.09861	M0	30	1 to 3 regional lymph nodes removed	None; diagnosed at autopsy	None/Unknown	No/Unknown	10	1	0	25	Alive	Yes	Yes
1153	51	Single (never married)	White	Female	Moderately differentiated; Grade II	T3	-1.09861	M0	30	None	None; diagnosed at autopsy	Beam radiation	Yes	40	1	0	28	Alive	Yes	Yes
1154	67	Married (including common law)	White	Female	Well differentiated; Grade I	T3	1.09861	M0	40	1 to 3 regional lymph nodes removed	None; diagnosed at autopsy	Beam radiation	No/Unknown	25	1	1	3	Dead	No	Yes
1155	71	Married (including common law)	White	Female	Moderately differentiated; Grade II	T2	-3.04452	M0	30	4 or more regional lymph nodes removed	Non-primary surgical procedure to other regional sites	Beam radiation	Yes	85	10	0	34	Alive	Yes	Yes
1156	70	Widowed	White	Female	Well differentiated; Grade I	T2	-1.60944	M0	40	1 to 3 regional lymph nodes removed	Non-primary surgical procedure to other regional sites	None/Unknown	No/Unknown	20	2	0	26	Alive	No	Yes
1157	69	Married (including common law)	Other (American Indian/AK Native, Asian/Pacific Islander)	Female	Well differentiated; Grade I	T3	1.09861	M0	40	1 to 3 regional lymph nodes removed	None; diagnosed at autopsy	Beam radiation	Yes	35	1	1	20	Dead	Yes	Yes
1158	84	Married (including common law)	Other (American Indian/AK Native, Asian/Pacific Islander)	Male	Moderately differentiated; Grade II	T2	-2.94444	M0	40	4 or more regional lymph nodes removed	None; diagnosed at autopsy	None/Unknown	No/Unknown	20	9	0	35	Alive	Yes	Yes
1159	69	Married (including common law)	White	Female	Moderately differentiated; Grade II	T2	-1.09861	M1	30	4 or more regional lymph nodes removed	Non-primary surgical procedure to distant site	Beam radiation	Yes	30	17	4	23	Dead	Yes	Yes
1160	83	Married (including common law)	White	Male	Moderately differentiated; Grade II	T2	-1.60944	M0	40	1 to 3 regional lymph nodes removed	None; diagnosed at autopsy	None/Unknown	No/Unknown	20	2	0	12	Dead	Yes	Yes
1161	55	Married (including common law)	Other (American Indian/AK Native, Asian/Pacific Islander)	Female	Well differentiated; Grade I	T2	-1.60944	M0	40	1 to 3 regional lymph nodes removed	None; diagnosed at autopsy	None/Unknown	No/Unknown	3	2	0	28	Alive	Yes	Yes
1162	74	Married (including common law)	White	Male	Moderately differentiated; Grade II	T3	1.09861	M0	30	1 to 3 regional lymph nodes removed	None; diagnosed at autopsy	None/Unknown	No/Unknown	40	1	1	9	Dead	Yes	Yes
1163	90	Divorced	White	Female	Moderately differentiated; Grade II	T3	0.510826	M0	60	1 to 3 regional lymph nodes removed	None; diagnosed at autopsy	None/Unknown	No/Unknown	15	3	2	24	Alive	Yes	Yes
1164	65	Divorced	White	Male	Poorly differentiated; Grade III	T1b	-1.09861	M0	40	1 to 3 regional lymph nodes removed	None; diagnosed at autopsy	None/Unknown	No/Unknown	75	1	0	30	Alive	Yes	Yes
1165	67	Divorced	White	Male	Well differentiated; Grade I	T2	-2.83321	M0	40	4 or more regional lymph nodes removed	Non-primary surgical procedure to other regional sites	None/Unknown	Yes	12	8	0	35	Alive	Yes	Yes
1166	62	Married (including common law)	White	Female	Moderately differentiated; Grade II	T3	0	M0	40	1 to 3 regional lymph nodes removed	Non-primary surgical procedure to distant site	Beam radiation	Yes	72	2	1	26	Alive	Yes	Yes
1167	73	Widowed	Black	Female	Poorly differentiated; Grade III	T2	-1.09861	M0	40	1 to 3 regional lymph nodes removed	None; diagnosed at autopsy	None/Unknown	No/Unknown	11	1	0	31	Alive	Yes	Yes
1168	50	Divorced	Black	Female	Poorly differentiated; Grade III	T2	0	M0	60	1 to 3 regional lymph nodes removed	None; diagnosed at autopsy	Beam radiation	Yes	25	2	1	30	Alive	Yes	Yes
1169	46	Married (including common law)	Other (American Indian/AK Native, Asian/Pacific Islander)	Female	Moderately differentiated; Grade II	T2	-1.94591	M0	60	1 to 3 regional lymph nodes removed	None; diagnosed at autopsy	None/Unknown	No/Unknown	22	3	0	0	Alive	Yes	Yes
1170	62	Married (including common law)	Black	Male	Well differentiated; Grade I	T2	-2.70805	M0	30	None	Non-primary surgical procedure to other regional sites	None/Unknown	No/Unknown	20	7	0	30	Alive	Yes	Yes
1171	55	Married (including common law)	Black	Male	Moderately differentiated; Grade II	T2	1.09861	M0	60	4 or more regional lymph nodes removed	None; diagnosed at autopsy	None/Unknown	Yes	35	5	4	32	Alive	Yes	Yes
1172	55	Married (including common law)	Black	Male	Moderately differentiated; Grade II	T1b	-1.60944	M0	40	1 to 3 regional lymph nodes removed	Non-primary surgical procedure to other regional sites	Beam radiation	Yes	35	2	0	30	Alive	Yes	Yes
1173	63	Married (including common law)	Black	Female	Poorly differentiated; Grade III	T2	-1.94591	M0	40	1 to 3 regional lymph nodes removed	Non-primary surgical procedure to other regional sites	None/Unknown	Yes	48	3	0	30	Alive	Yes	Yes
1174	66	Married (including common law)	Black	Male	Well differentiated; Grade I	T1b	-1.09861	M0	40	Biopsy or aspiration of regional lymph node, NOS	None; diagnosed at autopsy	None/Unknown	No/Unknown	10	1	0	33	Alive	Yes	Yes
1175	85	Widowed	White	Female	Moderately differentiated; Grade II	T3	1.60944	M0	60	1 to 3 regional lymph nodes removed	None; diagnosed at autopsy	Beam radiation	No/Unknown	70	2	2	5	Dead	Yes	Yes
1176	66	Married (including common law)	White	Male	Moderately differentiated; Grade II	T3	-3.7612	M0	60	4 or more regional lymph nodes removed	None; diagnosed at autopsy	None/Unknown	No/Unknown	45	21	0	30	Alive	Yes	Yes
1177	45	Married (including common law)	White	Female	Moderately differentiated; Grade II	T2	-2.83321	M0	40	4 or more regional lymph nodes removed	None; diagnosed at autopsy	None/Unknown	No/Unknown	21	8	0	29	Alive	Yes	Yes
1178	65	Married (including common law)	White	Female	Moderately differentiated; Grade II	T1b	1.88707	M0	30	4 or more regional lymph nodes removed	Non-primary surgical procedure to other regional sites	Beam radiation	Yes	25	18	16	10	Dead	Yes	Yes
1179	78	Married (including common law)	White	Female	Well differentiated; Grade I	T2	-1.94591	M0	60	1 to 3 regional lymph nodes removed	None; diagnosed at autopsy	None/Unknown	No/Unknown	15	3	0	5	Dead	No	Yes
1180	58	Divorced	Other (American Indian/AK Native, Asian/Pacific Islander)	Female	Moderately differentiated; Grade II	T2	-1.84583	M0	40	4 or more regional lymph nodes removed	None; diagnosed at autopsy	None/Unknown	No/Unknown	15	10	1	18	Alive	No	Yes
1181	76	Widowed	Black	Female	Moderately differentiated; Grade II	T2	-2.56495	M0	40	4 or more regional lymph nodes removed	None; diagnosed at autopsy	None/Unknown	No/Unknown	7	6	0	19	Alive	No	Yes
1182	69	Married (including common law)	Other (American Indian/AK Native, Asian/Pacific Islander)	Male	Well differentiated; Grade I	T2	0	M1	40	1 to 3 regional lymph nodes removed	None; diagnosed at autopsy	None/Unknown	No/Unknown	20	2	1	25	Alive	No	Yes
1183	49	Married (including common law)	White	Female	Poorly differentiated; Grade III	T1b	-3.21888	M0	30	None	None; diagnosed at autopsy	None/Unknown	No/Unknown	15	12	0	5	Alive	No	Yes
1184	46	Single (never married)	White	Male	Moderately differentiated; Grade II	T3	-0.510826	M0	40	1 to 3 regional lymph nodes removed	None; diagnosed at autopsy	Recommended, unknown if administered	No/Unknown	49	3	1	1	Alive	Yes	Yes
1185	69	Divorced	Other (American Indian/AK Native, Asian/Pacific Islander)	Female	Moderately differentiated; Grade II	T3	0	M0	40	1 to 3 regional lymph nodes removed	None; diagnosed at autopsy	Beam radiation	Yes	70	2	1	5	Alive	Yes	Yes
1186	63	Single (never married)	White	Female	Moderately differentiated; Grade II	T2	0	M0	40	None	None; diagnosed at autopsy	Beam radiation	Yes	41	2	1	25	Dead	Yes	Yes
1187	72	Married (including common law)	Black	Male	Poorly differentiated; Grade III	T3	1.09861	M0	40	Biopsy or aspiration of regional lymph node, NOS	Non-primary surgical procedure to other regional sites	None/Unknown	Yes	140	1	1	12	Dead	Yes	Yes
1188	83	Widowed	Other (American Indian/AK Native, Asian/Pacific Islander)	Female	Moderately differentiated; Grade II	T3	1.09861	M0	60	1 to 3 regional lymph nodes removed	None; diagnosed at autopsy	None/Unknown	Yes	28	1	1	8	Alive	Yes	Yes
1189	77	Married (including common law)	White	Female	Poorly differentiated; Grade III	T2	1.09861	M0	30	1 to 3 regional lymph nodes removed	None; diagnosed at autopsy	None/Unknown	No/Unknown	45	1	1	1	Dead	Yes	Yes
1190	71	Married (including common law)	Other (American Indian/AK Native, Asian/Pacific Islander)	Male	Poorly differentiated; Grade III	T2	1.09861	M0	30	1 to 3 regional lymph nodes removed	None; diagnosed at autopsy	None/Unknown	No/Unknown	75	1	1	0	Dead	Yes	Yes
1191	64	Widowed	White	Female	Moderately differentiated; Grade II	T2	-0.969401	M0	40	4 or more regional lymph nodes removed	None; diagnosed at autopsy	Beam radiation	Yes	37	19	5	25	Alive	No	No
1192	82	Widowed	White	Female	Well differentiated; Grade I	T2	1.09861	M0	40	1 to 3 regional lymph nodes removed	None; diagnosed at autopsy	None/Unknown	No/Unknown	70	1	1	12	Dead	Yes	Yes
1193	84	Married (including common law)	White	Male	Moderately differentiated; Grade II	T2	-1.09861	M0	40	1 to 3 regional lymph nodes removed	None; diagnosed at autopsy	None/Unknown	No/Unknown	6	1	0	0	Dead	Yes	Yes
1194	61	Married (including common law)	White	Female	Poorly differentiated; Grade III	T2	1.46634	M0	40	4 or more regional lymph nodes removed	Non-primary surgical procedure to other regional sites	None/Unknown	Yes	15	7	6	20	Dead	Yes	Yes
1195	83	Widowed	White	Female	Poorly differentiated; Grade III	T2	1.09861	M0	30	1 to 3 regional lymph nodes removed	None; diagnosed at autopsy	None/Unknown	Yes	35	1	1	26	Alive	Yes	Yes
1196	63	Married (including common law)	White	Female	Moderately differentiated; Grade II	T2	-2.19722	M0	40	None	None; diagnosed at autopsy	None/Unknown	Yes	52	4	0	17	Dead	Yes	Yes
1197	53	Single (never married)	White	Female	Poorly differentiated; Grade III	T3	1.60944	M0	30	1 to 3 regional lymph nodes removed	None; diagnosed at autopsy	None/Unknown	No/Unknown	25	2	2	0	Dead	Yes	Yes
1198	69	Married (including common law)	White	Male	Poorly differentiated; Grade III	T3	0	M0	40	1 to 3 regional lymph nodes removed	None; diagnosed at autopsy	None/Unknown	Yes	30	2	1	14	Dead	Yes	Yes
1199	62	Married (including common law)	Black	Male	Moderately differentiated; Grade II	T2	-2.3979	M0	40	4 or more regional lymph nodes removed	Non-primary surgical procedure to other regional sites	None/Unknown	No/Unknown	25	5	0	16	Alive	Yes	Yes
1200	67	Widowed	White	Female	Poorly differentiated; Grade III	T2	0.587787	M0	40	4 or more regional lymph nodes removed	Non-primary surgical procedure to distant site	None/Unknown	Yes	34	6	4	25	Alive	Yes	Yes
1201	52	Married (including common law)	Black	Female	Poorly differentiated; Grade III	T3	-2.19722	M1	40	4 or more regional lymph nodes removed	Non-primary surgical procedure to distant site	None/Unknown	Yes	14	4	0	9	Dead	Yes	Yes
1202	72	Widowed	White	Female	Poorly differentiated; Grade III	T2	-2.03688	M0	40	4 or more regional lymph nodes removed	None; diagnosed at autopsy	None/Unknown	Yes	11	12	1	26	Alive	Yes	Yes
1203	62	Married (including common law)	White	Male	Poorly differentiated; Grade III	T2	-1.09861	M0	40	Number of regional lymph nodes removed unknown	None; diagnosed at autopsy	None/Unknown	No/Unknown	25	1	0	9	Dead	Yes	Yes
1204	73	Widowed	White	Female	Poorly differentiated; Grade III	T2	-1.09861	M0	40	1 to 3 regional lymph nodes removed	None; diagnosed at autopsy	None/Unknown	No/Unknown	15	1	0	24	Dead	Yes	Yes
1205	56	Single (never married)	White	Female	Moderately differentiated; Grade II	T2	-1.94591	M0	60	1 to 3 regional lymph nodes removed	None; diagnosed at autopsy	None/Unknown	Yes	30	3	0	26	Alive	Yes	Yes
1206	87	Married (including common law)	White	Female	Moderately differentiated; Grade II	T2	-1.09861	M0	30	1 to 3 regional lymph nodes removed	None; diagnosed at autopsy	None/Unknown	No/Unknown	30	1	0	21	Alive	No	Yes
1207	65	Single (never married)	White	Female	Poorly differentiated; Grade III	T3	1.09861	M0	40	1 to 3 regional lymph nodes removed	None; diagnosed at autopsy	Beam radiation	Yes	54	1	1	29	Alive	No	Yes
1209	75	Widowed	White	Female	Well differentiated; Grade I	T2	-2.56495	M0	60	None	None; diagnosed at autopsy	Refused (1988+)	No/Unknown	50	6	0	8	Dead	No	Yes
1210	67	Widowed	White	Female	Moderately differentiated; Grade II	T3	1.09861	M0	40	1 to 3 regional lymph nodes removed	None; diagnosed at autopsy	Beam radiation	Yes	50	1	1	14	Dead	No	Yes
1211	64	Married (including common law)	White	Female	Moderately differentiated; Grade II	T3	1.09861	M0	40	1 to 3 regional lymph nodes removed	Non-primary surgical procedure to other regional sites	None/Unknown	Yes	25	1	1	32	Alive	No	Yes
1212	53	Divorced	White	Female	Well differentiated; Grade I	T2	-1.60944	M0	40	1 to 3 regional lymph nodes removed	None; diagnosed at autopsy	None/Unknown	No/Unknown	28	2	0	26	Alive	Yes	Yes
1213	68	Married (including common law)	Other (American Indian/AK Native, Asian/Pacific Islander)	Male	Poorly differentiated; Grade III	T2	0	M0	40	1 to 3 regional lymph nodes removed	Any combo of sur proc to oth rg, dis lym nd, and/or dis site	None/Unknown	Yes	45	2	1	35	Alive	Yes	Yes
1214	73	Married (including common law)	Black	Male	Moderately differentiated; Grade II	T3	-2.83321	M0	60	4 or more regional lymph nodes removed	None; diagnosed at autopsy	Beam radiation	Yes	35	8	0	33	Dead	Yes	Yes
1215	70	Widowed	White	Female	Moderately differentiated; Grade II	T3	0	M1	60	Number of regional lymph nodes removed unknown	None; diagnosed at autopsy	None/Unknown	No/Unknown	61	2	1	3	Dead	Yes	Yes
1216	68	Widowed	White	Female	Poorly differentiated; Grade III	T2	-1.09861	M1	30	1 to 3 regional lymph nodes removed	None; diagnosed at autopsy	None/Unknown	Yes	24	1	0	16	Dead	Yes	Yes
1217	73	Single (never married)	White	Female	Poorly differentiated; Grade III	T3	1.09861	M0	40	1 to 3 regional lymph nodes removed	None; diagnosed at autopsy	None/Unknown	No/Unknown	45	1	1	0	Dead	Yes	Yes
1218	54	Married (including common law)	White	Female	Moderately differentiated; Grade II	T1b	-2.19722	M0	60	4 or more regional lymph nodes removed	None; diagnosed at autopsy	None/Unknown	No/Unknown	7	4	0	35	Alive	Yes	Yes
1219	72	Widowed	White	Female	Moderately differentiated; Grade II	T2	-1.09861	M0	40	1 to 3 regional lymph nodes removed	None; diagnosed at autopsy	None/Unknown	No/Unknown	50	1	0	35	Alive	Yes	Yes
1220	64	Married (including common law)	White	Female	Poorly differentiated; Grade III	T3	0.251314	M1	40	4 or more regional lymph nodes removed	Non-primary surgical procedure to distant site	Beam radiation	Yes	27	7	4	27	Dead	Yes	Yes
1221	64	Married (including common law)	White	Female	Moderately differentiated; Grade II	T3	-3.01226	M1	60	4 or more regional lymph nodes removed	None; diagnosed at autopsy	None/Unknown	No/Unknown	19	31	1	8	Dead	Yes	Yes
1222	91	Widowed	Black	Female	Moderately differentiated; Grade II	T2	-1.09861	M0	40	1 to 3 regional lymph nodes removed	None; diagnosed at autopsy	None/Unknown	No/Unknown	993	1	0	26	Dead	Yes	Yes
1223	53	Married (including common law)	White	Female	Poorly differentiated; Grade III	T2	0.671168	M1	60	4 or more regional lymph nodes removed	None; diagnosed at autopsy	None/Unknown	Yes	50	33	22	8	Dead	Yes	Yes
1224	65	Married (including common law)	White	Male	Moderately differentiated; Grade II	T2	-2.83321	M0	40	4 or more regional lymph nodes removed	None; diagnosed at autopsy	None/Unknown	No/Unknown	32	8	0	32	Alive	Yes	Yes
1225	68	Married (including common law)	White	Male	Poorly differentiated; Grade III	T3	-1.60944	M0	60	1 to 3 regional lymph nodes removed	None; diagnosed at autopsy	None/Unknown	Yes	100	2	0	31	Alive	Yes	Yes
1226	86	Widowed	White	Female	Poorly differentiated; Grade III	T2	1.09861	M0	30	1 to 3 regional lymph nodes removed	None; diagnosed at autopsy	None/Unknown	No/Unknown	40	1	1	4	Alive	Yes	Yes
1227	53	Divorced	White	Male	Moderately differentiated; Grade II	T3	-1.94591	M0	60	1 to 3 regional lymph nodes removed	Non-primary surgical procedure to other regional sites	Beam radiation	Yes	150	3	0	30	Alive	Yes	Yes
1229	54	Married (including common law)	Other (American Indian/AK Native, Asian/Pacific Islander)	Female	Poorly differentiated; Grade III	T2	1.09861	M1	40	1 to 3 regional lymph nodes removed	None; diagnosed at autopsy	Recommended, unknown if administered	Yes	35	1	1	7	Dead	Yes	Yes
1230	60	Divorced	White	Female	Moderately differentiated; Grade II	T2	-2.70805	M0	40	4 or more regional lymph nodes removed	None; diagnosed at autopsy	None/Unknown	Yes	60	7	0	30	Alive	Yes	Yes
1231	72	Married (including common law)	White	Male	Poorly differentiated; Grade III	T4	-0.251314	M0	40	4 or more regional lymph nodes removed	None; diagnosed at autopsy	None/Unknown	No/Unknown	50	7	3	7	Dead	Yes	Yes
1232	69	Divorced	Other (American Indian/AK Native, Asian/Pacific Islander)	Female	Poorly differentiated; Grade III	T3	-2.94444	M0	60	4 or more regional lymph nodes removed	None; diagnosed at autopsy	None/Unknown	No/Unknown	40	9	0	3	Dead	Yes	Yes
1233	66	Widowed	White	Female	Moderately differentiated; Grade II	T2	1.09861	M0	40	1 to 3 regional lymph nodes removed	Non-primary surgical procedure to other regional sites	None/Unknown	Yes	15	1	1	30	Alive	Yes	Yes
1234	62	Married (including common law)	Other (American Indian/AK Native, Asian/Pacific Islander)	Female	Poorly differentiated; Grade III	T4	-0.663294	M1	60	4 or more regional lymph nodes removed	None; diagnosed at autopsy	Beam radiation	Yes	50	24	8	14	Dead	Yes	Yes
1235	56	Married (including common law)	Black	Female	Moderately differentiated; Grade II	T2	1.09861	M1	30	1 to 3 regional lymph nodes removed	None; diagnosed at autopsy	None/Unknown	Yes	15	1	1	27	Alive	Yes	Yes
1236	85	Divorced	White	Female	Poorly differentiated; Grade III	T3	-1.60944	M0	30	None	None; diagnosed at autopsy	None/Unknown	No/Unknown	35	2	0	28	Alive	Yes	Yes
1237	51	Married (including common law)	White	Female	Moderately differentiated; Grade II	T2	-1.09861	M0	40	1 to 3 regional lymph nodes removed	None; diagnosed at autopsy	Beam radiation	Yes	40	1	0	28	Alive	Yes	Yes
1238	55	Widowed	White	Female	Well differentiated; Grade I	T2	-1.94591	M0	30	1 to 3 regional lymph nodes removed	Non-primary surgical procedure performed	None/Unknown	No/Unknown	16	3	0	13	Dead	Yes	Yes
1239	87	Married (including common law)	White	Male	Poorly differentiated; Grade III	T2	-1.60944	M0	40	1 to 3 regional lymph nodes removed	None; diagnosed at autopsy	None/Unknown	No/Unknown	40	2	0	25	Alive	Yes	Yes
1240	69	Widowed	White	Male	Poorly differentiated; Grade III	T2	1.09861	M0	40	1 to 3 regional lymph nodes removed	Non-primary surgical procedure to other regional sites	None/Unknown	No/Unknown	10	1	1	25	Alive	Yes	Yes
1241	67	Divorced	Other (American Indian/AK Native, Asian/Pacific Islander)	Female	Moderately differentiated; Grade II	T2	2.19722	M0	40	4 or more regional lymph nodes removed	Non-primary surgical procedure to other regional sites	Refused (1988+)	No/Unknown	25	4	4	4	Dead	No	Yes
1242	78	Married (including common law)	White	Male	Moderately differentiated; Grade II	T1a	-1.09861	M0	40	1 to 3 regional lymph nodes removed	None; diagnosed at autopsy	None/Unknown	No/Unknown	35	1	0	25	Alive	Yes	Yes
1243	76	Married (including common law)	White	Male	Moderately differentiated; Grade II	T2	-1.60944	M0	30	1 to 3 regional lymph nodes removed	Non-primary surgical procedure to other regional sites	None/Unknown	No/Unknown	15	2	0	24	Alive	Yes	Yes
1244	86	Married (including common law)	White	Female	Poorly differentiated; Grade III	T2	-1.09861	M0	40	1 to 3 regional lymph nodes removed	None; diagnosed at autopsy	Beam radiation	Yes	120	1	0	6	Dead	Yes	Yes
1245	71	Single (never married)	White	Female	Poorly differentiated; Grade III	T2	-1.09861	M0	40	1 to 3 regional lymph nodes removed	None; diagnosed at autopsy	None/Unknown	No/Unknown	50	1	0	33	Alive	Yes	Yes
1246	57	Single (never married)	Other (American Indian/AK Native, Asian/Pacific Islander)	Male	Moderately differentiated; Grade II	T3	-1.94591	M0	40	1 to 3 regional lymph nodes removed	None; diagnosed at autopsy	Beam radiation	Yes	60	3	0	30	Alive	Yes	Yes
1247	62	Married (including common law)	Other (American Indian/AK Native, Asian/Pacific Islander)	Female	Moderately differentiated; Grade II	T3	-2.19722	M0	30	1 to 3 regional lymph nodes removed	Non-primary surgical procedure to other regional sites	None/Unknown	No/Unknown	30	4	0	24	Alive	Yes	Yes
1248	69	Widowed	White	Female	Poorly differentiated; Grade III	T3	1.09861	M1	40	1 to 3 regional lymph nodes removed	None; diagnosed at autopsy	None/Unknown	No/Unknown	37	1	1	3	Alive	Yes	Yes
1249	65	Married (including common law)	White	Male	Well differentiated; Grade I	T2	-2.70805	M0	40	4 or more regional lymph nodes removed	None; diagnosed at autopsy	Refused (1988+)	No/Unknown	8	7	0	25	Alive	Yes	Yes
1251	67	Married (including common law)	White	Female	Poorly differentiated; Grade III	T3	-1.60944	M0	40	1 to 3 regional lymph nodes removed	None; diagnosed at autopsy	None/Unknown	No/Unknown	43	2	0	3	Dead	Yes	Yes
1252	77	Married (including common law)	Other (American Indian/AK Native, Asian/Pacific Islander)	Female	Moderately differentiated; Grade II	T2	1.94591	M0	40	1 to 3 regional lymph nodes removed	Non-primary surgical procedure to other regional sites	Beam radiation	Yes	30	3	3	28	Alive	Yes	Yes
1253	59	Divorced	White	Female	Moderately differentiated; Grade II	T3	-1.09861	M0	40	1 to 3 regional lymph nodes removed	None; diagnosed at autopsy	None/Unknown	Yes	51	1	0	27	Alive	Yes	Yes
1254	51	Single (never married)	White	Female	Moderately differentiated; Grade II	T2	1.09861	M0	30	1 to 3 regional lymph nodes removed	None; diagnosed at autopsy	None/Unknown	Yes	35	1	1	4	Dead	Yes	Yes
1255	80	Widowed	White	Female	Moderately differentiated; Grade II	T2	-0.510826	M0	40	1 to 3 regional lymph nodes removed	Non-primary surgical procedure performed	None/Unknown	No/Unknown	9	3	1	4	Dead	Yes	Yes
1256	53	Married (including common law)	Black	Female	Poorly differentiated; Grade III	T2	1.09861	M0	40	1 to 3 regional lymph nodes removed	None; diagnosed at autopsy	None/Unknown	Yes	40	1	1	34	Alive	Yes	Yes
1257	61	Married (including common law)	Black	Female	Poorly differentiated; Grade III	T3	-0.336472	M0	40	4 or more regional lymph nodes removed	Non-primary surgical procedure to distant site	None/Unknown	Yes	25	5	2	28	Alive	Yes	Yes
1258	85	Widowed	Black	Female	Poorly differentiated; Grade III	T3	-1.94591	M0	60	1 to 3 regional lymph nodes removed	None; diagnosed at autopsy	None/Unknown	No/Unknown	50	3	0	30	Alive	Yes	Yes
1259	91	Widowed	White	Female	Poorly differentiated; Grade III	T3	-1.09861	M0	40	1 to 3 regional lymph nodes removed	None; diagnosed at autopsy	None/Unknown	No/Unknown	38	1	0	4	Dead	Yes	Yes
1260	63	Married (including common law)	White	Female	Poorly differentiated; Grade III	T2	1.09861	M0	40	1 to 3 regional lymph nodes removed	None; diagnosed at autopsy	Beam radiation	Yes	50	1	1	27	Dead	Yes	Yes
1261	52	Single (never married)	Black	Female	Moderately differentiated; Grade II	T1b	-1.60944	M0	40	1 to 3 regional lymph nodes removed	None; diagnosed at autopsy	None/Unknown	No/Unknown	8	2	0	24	Dead	Yes	Yes
1262	49	Single (never married)	White	Female	Poorly differentiated; Grade III	T3	1.60944	M0	60	1 to 3 regional lymph nodes removed	None; diagnosed at autopsy	None/Unknown	No/Unknown	110	2	2	7	Dead	Yes	Yes
1263	69	Married (including common law)	White	Female	Well differentiated; Grade I	T2	1.09861	M0	30	1 to 3 regional lymph nodes removed	None; diagnosed at autopsy	None/Unknown	No/Unknown	20	1	1	4	Dead	Yes	Yes
1264	55	Married (including common law)	White	Female	Well differentiated; Grade I	T3	-2.56495	M0	60	Sentinel node biopsy and lym nd removed same/unstated time	None; diagnosed at autopsy	Beam radiation	No/Unknown	70	6	0	8	Dead	Yes	Yes
1265	71	Married (including common law)	Black	Female	Moderately differentiated; Grade II	T1b	-1.60944	M0	40	1 to 3 regional lymph nodes removed	None; diagnosed at autopsy	Beam radiation	Yes	35	2	0	24	Alive	Yes	Yes
1266	46	Married (including common law)	White	Female	Moderately differentiated; Grade II	T2	-1.60944	M0	40	1 to 3 regional lymph nodes removed	Non-primary surgical procedure to other regional sites	None/Unknown	No/Unknown	2	2	0	24	Alive	Yes	Yes
1267	60	Married (including common law)	Black	Male	Moderately differentiated; Grade II	T2	-2.12026	M0	60	4 or more regional lymph nodes removed	None; diagnosed at autopsy	None/Unknown	No/Unknown	35	13	1	34	Alive	No	Yes
1268	68	Married (including common law)	Black	Male	Moderately differentiated; Grade II	T1b	-1.09861	M0	40	1 to 3 regional lymph nodes removed	None; diagnosed at autopsy	None/Unknown	No/Unknown	24	1	0	29	Alive	No	Yes
1269	83	Married (including common law)	White	Male	Moderately differentiated; Grade II	T2	-1.09861	M0	40	1 to 3 regional lymph nodes removed	None; diagnosed at autopsy	None/Unknown	No/Unknown	28	1	0	26	Dead	No	Yes
1270	79	Married (including common law)	White	Female	Well differentiated; Grade I	T3	2.56495	M1	40	4 or more regional lymph nodes removed	Non-primary surgical procedure to other regional sites	Beam radiation	Yes	45	6	6	11	Dead	Yes	Yes
1271	70	Divorced	White	Female	Moderately differentiated; Grade II	T2	-1.60944	M0	40	1 to 3 regional lymph nodes removed	None; diagnosed at autopsy	Beam radiation	Yes	20	2	0	31	Alive	Yes	Yes
1272	86	Married (including common law)	White	Male	Well differentiated; Grade I	T2	-1.60944	M0	40	1 to 3 regional lymph nodes removed	None; diagnosed at autopsy	None/Unknown	No/Unknown	23	2	0	4	Dead	Yes	Yes
1273	76	Married (including common law)	White	Male	Moderately differentiated; Grade II	T2	-2.19722	M0	40	4 or more regional lymph nodes removed	Non-primary surgical procedure to other regional sites	None/Unknown	No/Unknown	20	4	0	6	Dead	Yes	Yes
1274	83	Widowed	White	Female	Poorly differentiated; Grade III	T2	-1.09861	M0	40	None	None; diagnosed at autopsy	Beam radiation	Yes	18	1	0	10	Alive	Yes	Yes
1275	75	Single (never married)	White	Female	Moderately differentiated; Grade II	T2	-1.60944	M0	30	1 to 3 regional lymph nodes removed	None; diagnosed at autopsy	None/Unknown	No/Unknown	8	2	0	33	Alive	Yes	Yes
1276	60	Divorced	White	Male	Moderately differentiated; Grade II	T3	1.09861	M0	40	1 to 3 regional lymph nodes removed	None; diagnosed at autopsy	Beam radiation	Yes	70	1	1	6	Dead	Yes	Yes
1277	78	Divorced	White	Male	Moderately differentiated; Grade II	T3	-1.29928	M0	60	4 or more regional lymph nodes removed	None; diagnosed at autopsy	Recommended, unknown if administered	Yes	50	6	1	25	Dead	No	Yes
1278	75	Widowed	White	Male	Poorly differentiated; Grade III	T3	1.09861	M0	40	1 to 3 regional lymph nodes removed	None; diagnosed at autopsy	None/Unknown	No/Unknown	70	1	1	0	Dead	Yes	Yes
1279	59	Married (including common law)	White	Male	Poorly differentiated; Grade III	T3	-1.94591	M0	27	1 to 3 regional lymph nodes removed	None; diagnosed at autopsy	Beam radiation	Yes	44	3	0	9	Dead	Yes	Yes
1280	87	Divorced	White	Male	Poorly differentiated; Grade III	T3	1.94591	M0	30	1 to 3 regional lymph nodes removed	Non-primary surgical procedure to other regional sites	None/Unknown	No/Unknown	35	3	3	3	Dead	Yes	Yes
1281	66	Divorced	White	Female	Moderately differentiated; Grade II	T3	-2.51231	M0	40	4 or more regional lymph nodes removed	Non-primary surgical procedure to other regional sites	None/Unknown	No/Unknown	100	19	1	20	Dead	Yes	Yes
1282	66	Married (including common law)	White	Male	Moderately differentiated; Grade II	T3	0	M0	40	1 to 3 regional lymph nodes removed	None; diagnosed at autopsy	None/Unknown	Yes	30	2	1	25	Alive	No	Yes
1283	70	Married (including common law)	White	Female	Poorly differentiated; Grade III	T2	-0.510826	M0	40	1 to 3 regional lymph nodes removed	Non-primary surgical procedure to other regional sites	None/Unknown	Yes	34	3	1	33	Alive	Yes	Yes
1284	83	Married (including common law)	White	Male	Moderately differentiated; Grade II	T3	-1.60944	M1	30	None	None; diagnosed at autopsy	None/Unknown	No/Unknown	20	2	0	34	Alive	No	Yes
1285	75	Widowed	Black	Female	Poorly differentiated; Grade III	T2	0.847298	M0	60	4 or more regional lymph nodes removed	None; diagnosed at autopsy	Beam radiation	Yes	31	4	3	31	Alive	Yes	Yes
1286	45	Married (including common law)	White	Female	Well differentiated; Grade I	T2	-1.09861	M0	40	1 to 3 regional lymph nodes removed	None; diagnosed at autopsy	None/Unknown	Yes	30	1	0	30	Alive	Yes	Yes
1288	77	Single (never married)	Black	Male	Moderately differentiated; Grade II	T2	-1.09861	M0	40	1 to 3 regional lymph nodes removed	None; diagnosed at autopsy	None/Unknown	No/Unknown	100	1	0	14	Dead	Yes	Yes
1289	82	Widowed	White	Female	Moderately differentiated; Grade II	T3	-1.09861	M0	40	1 to 3 regional lymph nodes removed	None; diagnosed at autopsy	None/Unknown	No/Unknown	35	1	0	12	Dead	Yes	Yes
1290	78	Widowed	White	Female	Poorly differentiated; Grade III	T2	-1.94591	M0	60	1 to 3 regional lymph nodes removed	None; diagnosed at autopsy	Beam radiation	Yes	54	3	0	27	Dead	Yes	Yes
1291	53	Married (including common law)	Black	Female	Moderately differentiated; Grade II	T2	-1.94591	M0	40	1 to 3 regional lymph nodes removed	Non-primary surgical procedure to other regional sites	Beam radiation	Yes	15	3	0	22	Alive	Yes	Yes
1292	64	Divorced	White	Female	Moderately differentiated; Grade II	T3	-3.04452	M0	40	4 or more regional lymph nodes removed	None; diagnosed at autopsy	None/Unknown	Yes	25	10	0	16	Alive	Yes	Yes
1293	73	Divorced	White	Male	Moderately differentiated; Grade II	T3	1.09861	M1	40	1 to 3 regional lymph nodes removed	None; diagnosed at autopsy	None/Unknown	Yes	65	1	1	12	Dead	Yes	Yes
1295	63	Married (including common law)	Black	Female	Poorly differentiated; Grade III	T2	-1.09861	M0	40	4 or more regional lymph nodes removed	Non-primary surgical procedure to other regional sites	Beam radiation	Yes	75	5	1	27	Alive	Yes	Yes
1296	63	Widowed	White	Female	Moderately differentiated; Grade II	T1a	-2.56495	M0	60	4 or more regional lymph nodes removed	None; diagnosed at autopsy	None/Unknown	No/Unknown	22	6	0	25	Alive	Yes	Yes
1297	46	Single (never married)	White	Male	Moderately differentiated; Grade II	T2	1.09861	M1	40	4 or more regional lymph nodes removed	Non-primary surgical procedure performed	None/Unknown	Yes	30	1	1	21	Alive	No	Yes
1298	79	Married (including common law)	Other (American Indian/AK Native, Asian/Pacific Islander)	Male	Poorly differentiated; Grade III	T2	2.19722	M0	30	4 or more regional lymph nodes removed	None; diagnosed at autopsy	None/Unknown	No/Unknown	30	4	4	7	Dead	No	Yes
1299	81	Single (never married)	White	Female	Moderately differentiated; Grade II	T1a	-1.60944	M0	30	1 to 3 regional lymph nodes removed	None; diagnosed at autopsy	None/Unknown	No/Unknown	25	2	0	0	Alive	No	Yes
1300	63	Separated	Other (American Indian/AK Native, Asian/Pacific Islander)	Female	Moderately differentiated; Grade II	T2	0	M0	30	1 to 3 regional lymph nodes removed	Non-primary surgical procedure to other regional sites	Beam radiation	Yes	70	2	1	22	Alive	Yes	Yes
1301	77	Married (including common law)	White	Male	Poorly differentiated; Grade III	T2	-2.56495	M0	40	None	None; diagnosed at autopsy	None/Unknown	No/Unknown	20	6	0	20	Alive	Yes	Yes
1303	76	Married (including common law)	Other (American Indian/AK Native, Asian/Pacific Islander)	Male	Well differentiated; Grade I	T2	1.09861	M0	40	1 to 3 regional lymph nodes removed	Non-primary surgical procedure to other regional sites	None/Unknown	Yes	75	1	1	7	Dead	Yes	Yes
1304	82	Single (never married)	Other (American Indian/AK Native, Asian/Pacific Islander)	Female	Poorly differentiated; Grade III	T3	-1.09861	M0	30	1 to 3 regional lymph nodes removed	None; diagnosed at autopsy	None/Unknown	No/Unknown	35	1	0	7	Dead	Yes	Yes
1305	74	Married (including common law)	Other (American Indian/AK Native, Asian/Pacific Islander)	Female	Well differentiated; Grade I	T1b	-2.56495	M0	40	4 or more regional lymph nodes removed	None; diagnosed at autopsy	None/Unknown	No/Unknown	18	6	0	17	Alive	Yes	Yes
1306	78	Divorced	Other (American Indian/AK Native, Asian/Pacific Islander)	Female	Poorly differentiated; Grade III	T2	-1.60944	M0	60	1 to 3 regional lymph nodes removed	None; diagnosed at autopsy	None/Unknown	Yes	5	2	0	15	Alive	Yes	Yes
1307	66	Married (including common law)	Other (American Indian/AK Native, Asian/Pacific Islander)	Male	Well differentiated; Grade I	T3	-1.09861	M0	40	1 to 3 regional lymph nodes removed	None; diagnosed at autopsy	None/Unknown	Yes	85	1	0	16	Alive	Yes	Yes
1308	81	Widowed	White	Male	Well differentiated; Grade I	T3	-1.09861	M0	40	1 to 3 regional lymph nodes removed	None; diagnosed at autopsy	None/Unknown	No/Unknown	10	1	0	5	Alive	Yes	Yes
1309	84	Married (including common law)	White	Female	Well differentiated; Grade I	T2	1.09861	M0	30	1 to 3 regional lymph nodes removed	None; diagnosed at autopsy	None/Unknown	No/Unknown	20	1	1	22	Alive	Yes	Yes
1310	48	Married (including common law)	Black	Female	Moderately differentiated; Grade II	T4	0.336472	M0	60	4 or more regional lymph nodes removed	None; diagnosed at autopsy	Beam radiation	Yes	16	5	3	20	Alive	No	Yes
1311	81	Divorced	White	Female	Well differentiated; Grade I	T2	-2.03688	M0	40	4 or more regional lymph nodes removed	None; diagnosed at autopsy	None/Unknown	No/Unknown	20	12	1	16	Dead	Yes	Yes
1312	82	Widowed	White	Female	Moderately differentiated; Grade II	T2	-1.60944	M0	40	None	None; diagnosed at autopsy	None/Unknown	No/Unknown	24	2	0	20	Alive	Yes	Yes
1313	60	Separated	Black	Female	Poorly differentiated; Grade III	T1a	-1.09861	M0	30	1 to 3 regional lymph nodes removed	None; diagnosed at autopsy	None/Unknown	No/Unknown	40	1	0	13	Alive	Yes	Yes
1314	81	Married (including common law)	Black	Male	Well differentiated; Grade I	T1b	-2.19722	M0	40	4 or more regional lymph nodes removed	None; diagnosed at autopsy	None/Unknown	No/Unknown	125	4	0	13	Alive	No	Yes
1315	50	Single (never married)	Black	Female	Undifferentiated; anaplastic; Grade IV	T2	1.09861	M0	60	1 to 3 regional lymph nodes removed	None; diagnosed at autopsy	Beam radiation	Yes	23	1	1	20	Alive	No	Yes
1316	63	Married (including common law)	Black	Male	Poorly differentiated; Grade III	T3	-2.19722	M0	30	4 or more regional lymph nodes removed	Non-primary surgical procedure performed	None/Unknown	Yes	39	4	0	20	Alive	No	Yes
1317	59	Married (including common law)	White	Female	Moderately differentiated; Grade II	T2	1.09861	M1	40	1 to 3 regional lymph nodes removed	None; diagnosed at autopsy	None/Unknown	Yes	20	1	1	19	Dead	Yes	Yes
1318	54	Married (including common law)	White	Male	Poorly differentiated; Grade III	T1a	-1.09861	M0	40	None	None; diagnosed at autopsy	None/Unknown	No/Unknown	3	1	0	21	Alive	Yes	Yes
1319	81	Widowed	White	Female	Poorly differentiated; Grade III	T2	-1.09861	M0	40	1 to 3 regional lymph nodes removed	None; diagnosed at autopsy	None/Unknown	No/Unknown	50	1	0	18	Alive	No	Yes
1320	78	Widowed	White	Female	Moderately differentiated; Grade II	T2	1.09861	M0	40	1 to 3 regional lymph nodes removed	None; diagnosed at autopsy	None/Unknown	No/Unknown	45	1	1	6	Dead	Yes	Yes
1321	75	Single (never married)	White	Female	Moderately differentiated; Grade II	T2	-2.56495	M0	30	4 or more regional lymph nodes removed	None; diagnosed at autopsy	None/Unknown	Yes	9	6	0	16	Alive	Yes	Yes
1322	64	Separated	Black	Female	Moderately differentiated; Grade II	T2	-1.94591	M0	40	1 to 3 regional lymph nodes removed	Non-primary surgical procedure to other regional sites	None/Unknown	No/Unknown	58	3	0	15	Alive	Yes	Yes
1323	70	Married (including common law)	White	Male	Poorly differentiated; Grade III	T3	-1.335	M1	40	4 or more regional lymph nodes removed	None; diagnosed at autopsy	None/Unknown	Yes	117	11	2	14	Alive	Yes	Yes
1324	73	Married (including common law)	White	Male	Poorly differentiated; Grade III	T3	0	M0	40	4 or more regional lymph nodes removed	Non-primary surgical procedure to other regional sites	Beam radiation	Yes	30	6	3	14	Alive	Yes	Yes
1325	52	Widowed	Black	Female	Moderately differentiated; Grade II	T2	1.09861	M0	40	1 to 3 regional lymph nodes removed	None; diagnosed at autopsy	Recommended, unknown if administered	Yes	43	1	1	16	Alive	Yes	Yes
1326	66	Single (never married)	White	Male	Moderately differentiated; Grade II	T3	-1.09861	M0	30	1 to 3 regional lymph nodes removed	None; diagnosed at autopsy	None/Unknown	No/Unknown	45	1	0	11	Dead	Yes	Yes
1327	68	Single (never married)	White	Female	Well differentiated; Grade I	T2	-0.587787	M0	60	4 or more regional lymph nodes removed	None; diagnosed at autopsy	None/Unknown	No/Unknown	25	20	7	8	Dead	Yes	Yes
1328	54	Married (including common law)	Other (American Indian/AK Native, Asian/Pacific Islander)	Male	Moderately differentiated; Grade II	T2	1.09861	M0	40	1 to 3 regional lymph nodes removed	None; diagnosed at autopsy	Beam radiation	Yes	40	1	1	6	Dead	Yes	Yes
1329	77	Widowed	Other (American Indian/AK Native, Asian/Pacific Islander)	Male	Poorly differentiated; Grade III	T3	-0.510826	M0	60	1 to 3 regional lymph nodes removed	None; diagnosed at autopsy	None/Unknown	No/Unknown	28	3	1	18	Alive	Yes	Yes
1330	52	Single (never married)	Other (American Indian/AK Native, Asian/Pacific Islander)	Male	Moderately differentiated; Grade II	T3	0.336472	M0	30	4 or more regional lymph nodes removed	Non-primary surgical procedure to other regional sites	Beam radiation	Yes	30	5	3	14	Alive	Yes	Yes
1331	59	Married (including common law)	White	Female	Well differentiated; Grade I	T1a	-1.09861	M0	40	1 to 3 regional lymph nodes removed	None; diagnosed at autopsy	None/Unknown	No/Unknown	38	1	0	13	Alive	Yes	Yes
1332	76	Married (including common law)	White	Male	Poorly differentiated; Grade III	T2	1.09861	M0	40	1 to 3 regional lymph nodes removed	None; diagnosed at autopsy	None/Unknown	No/Unknown	32	1	1	10	Dead	No	Yes
1333	57	Widowed	White	Female	Poorly differentiated; Grade III	T2	-2.3979	M0	40	4 or more regional lymph nodes removed	Non-primary surgical procedure to other regional sites	None/Unknown	Yes	45	5	0	2	Alive	Yes	Yes
1334	93	Widowed	White	Female	Moderately differentiated; Grade II	T2	-1.09861	M0	40	1 to 3 regional lymph nodes removed	None; diagnosed at autopsy	None/Unknown	No/Unknown	16	1	0	20	Alive	Yes	Yes
1335	51	Separated	Black	Female	Moderately differentiated; Grade II	T2	1.09861	M0	40	1 to 3 regional lymph nodes removed	Non-primary surgical procedure to other regional sites	None/Unknown	Yes	46	1	1	12	Alive	Yes	Yes
1336	57	Single (never married)	White	Female	Well differentiated; Grade I	T2	-1.94591	M0	40	1 to 3 regional lymph nodes removed	Non-primary surgical procedure to other regional sites	None/Unknown	Yes	63	3	0	15	Alive	Yes	Yes
1337	74	Widowed	White	Female	Poorly differentiated; Grade III	T4	1.09861	M0	40	1 to 3 regional lymph nodes removed	None; diagnosed at autopsy	None/Unknown	No/Unknown	25	1	1	4	Dead	Yes	Yes
1338	84	Married (including common law)	White	Female	Poorly differentiated; Grade III	T1b	-1.09861	M0	40	1 to 3 regional lymph nodes removed	None; diagnosed at autopsy	None/Unknown	No/Unknown	18	1	0	17	Alive	Yes	Yes
1339	63	Divorced	White	Female	Well differentiated; Grade I	T2	-2.19722	M0	40	4 or more regional lymph nodes removed	None; diagnosed at autopsy	None/Unknown	Yes	11	4	0	21	Alive	Yes	Yes
1340	59	Married (including common law)	White	Female	Poorly differentiated; Grade III	T3	1.09861	M0	60	1 to 3 regional lymph nodes removed	None; diagnosed at autopsy	None/Unknown	Yes	50	1	1	15	Alive	Yes	Yes
1341	66	Married (including common law)	White	Female	Moderately differentiated; Grade II	T2	-1.09861	M1	40	Biopsy or aspiration of regional lymph node, NOS	None; diagnosed at autopsy	None/Unknown	No/Unknown	12	1	0	13	Dead	Yes	Yes
1342	75	Single (never married)	White	Male	Well differentiated; Grade I	T2	-1.09861	M0	40	1 to 3 regional lymph nodes removed	None; diagnosed at autopsy	None/Unknown	No/Unknown	27	1	0	19	Alive	No	Yes
1343	78	Divorced	White	Female	Moderately differentiated; Grade II	T2	0	M0	40	1 to 3 regional lymph nodes removed	None; diagnosed at autopsy	None/Unknown	Yes	38	2	1	9	Dead	Yes	Yes
1344	64	Married (including common law)	White	Male	Moderately differentiated; Grade II	T1b	-2.56495	M0	40	4 or more regional lymph nodes removed	Non-primary surgical procedure to other regional sites	None/Unknown	No/Unknown	2	6	0	18	Alive	Yes	Yes
1345	79	Widowed	White	Male	Poorly differentiated; Grade III	T3	-2.83321	M0	60	4 or more regional lymph nodes removed	None; diagnosed at autopsy	Refused (1988+)	No/Unknown	25	8	0	3	Dead	Yes	Yes
1347	57	Married (including common law)	White	Male	Moderately differentiated; Grade II	T2	0.510826	M0	40	1 to 3 regional lymph nodes removed	None; diagnosed at autopsy	Beam radiation	Yes	24	3	2	14	Dead	Yes	Yes
1348	51	Married (including common law)	Other (American Indian/AK Native, Asian/Pacific Islander)	Female	Moderately differentiated; Grade II	T3	1.09861	M0	40	1 to 3 regional lymph nodes removed	None; diagnosed at autopsy	None/Unknown	No/Unknown	15	1	1	5	Dead	Yes	Yes
1349	94	Married (including common law)	White	Male	Moderately differentiated; Grade II	T2	1.60944	M0	40	1 to 3 regional lymph nodes removed	None; diagnosed at autopsy	None/Unknown	No/Unknown	25	2	2	16	Alive	No	Yes
1350	51	Married (including common law)	White	Female	Moderately differentiated; Grade II	T1b	-1.09861	M0	30	1 to 3 regional lymph nodes removed	None; diagnosed at autopsy	Beam radiation	Yes	25	1	0	20	Alive	Yes	Yes
1351	61	Married (including common law)	White	Male	Poorly differentiated; Grade III	T2	1.09861	M0	40	1 to 3 regional lymph nodes removed	None; diagnosed at autopsy	None/Unknown	No/Unknown	15	1	1	16	Alive	Yes	Yes
1352	73	Divorced	White	Female	Poorly differentiated; Grade III	T3	1.09861	M1	40	1 to 3 regional lymph nodes removed	Non-primary surgical procedure to distant site	None/Unknown	Yes	25	1	1	8	Dead	Yes	Yes
1353	60	Married (including common law)	Other (American Indian/AK Native, Asian/Pacific Islander)	Male	Poorly differentiated; Grade III	T3	1.09861	M1	60	1 to 3 regional lymph nodes removed	None; diagnosed at autopsy	None/Unknown	Yes	48	1	1	2	Dead	Yes	Yes
1354	71	Divorced	Black	Male	Poorly differentiated; Grade III	T3	0.510826	M0	60	1 to 3 regional lymph nodes removed	None; diagnosed at autopsy	None/Unknown	No/Unknown	25	3	2	16	Alive	No	Yes
1355	73	Married (including common law)	Black	Male	Moderately differentiated; Grade II	T3	-2.3979	M0	60	4 or more regional lymph nodes removed	None; diagnosed at autopsy	Beam radiation	Yes	25	5	0	20	Dead	Yes	Yes
1357	84	Widowed	White	Female	Poorly differentiated; Grade III	T3	-1.09861	M0	40	1 to 3 regional lymph nodes removed	None; diagnosed at autopsy	None/Unknown	No/Unknown	48	1	0	8	Dead	Yes	Yes
1358	82	Widowed	White	Female	Poorly differentiated; Grade III	T2	-1.09861	M0	40	1 to 3 regional lymph nodes removed	None; diagnosed at autopsy	None/Unknown	No/Unknown	45	1	0	13	Alive	Yes	Yes
1359	58	Married (including common law)	White	Male	Moderately differentiated; Grade II	T2	1.09861	M0	60	1 to 3 regional lymph nodes removed	Non-primary surgical procedure to other regional sites	Beam radiation	Yes	27	1	1	13	Alive	Yes	Yes
1360	70	Married (including common law)	Black	Male	Poorly differentiated; Grade III	T3	-1.60944	M0	40	1 to 3 regional lymph nodes removed	Non-primary surgical procedure to other regional sites	Beam radiation	Yes	46	2	0	13	Alive	Yes	Yes
1361	56	Married (including common law)	Black	Male	Moderately differentiated; Grade II	T2	-2.19722	M0	40	4 or more regional lymph nodes removed	None; diagnosed at autopsy	Beam radiation	Yes	25	4	0	16	Alive	Yes	Yes
1362	59	Married (including common law)	Other (American Indian/AK Native, Asian/Pacific Islander)	Female	Moderately differentiated; Grade II	T2	-0.847298	M0	40	4 or more regional lymph nodes removed	Non-primary surgical procedure to other regional sites	None/Unknown	Yes	23	4	1	8	Dead	No	Yes
1363	72	Married (including common law)	White	Male	Moderately differentiated; Grade II	T2	1.60944	M0	40	4 or more regional lymph nodes removed	None; diagnosed at autopsy	None/Unknown	Yes	35	8	7	22	Alive	Yes	Yes
1364	76	Married (including common law)	White	Female	Poorly differentiated; Grade III	T2	0.510826	M0	40	4 or more regional lymph nodes removed	Non-primary surgical procedure to other regional sites	None/Unknown	No/Unknown	25	3	2	21	Alive	Yes	Yes
1365	63	Married (including common law)	White	Female	Moderately differentiated; Grade II	T3	-1.09861	M0	30	1 to 3 regional lymph nodes removed	Non-primary surgical procedure to other regional sites	Beam radiation	Yes	33	1	0	20	Alive	Yes	Yes
1366	77	Married (including common law)	White	Male	Moderately differentiated; Grade II	T2	-3.04452	M0	40	4 or more regional lymph nodes removed	None; diagnosed at autopsy	None/Unknown	No/Unknown	29	10	0	16	Alive	Yes	Yes
1367	84	Divorced	White	Female	Moderately differentiated; Grade II	T3	1.09861	M1	60	1 to 3 regional lymph nodes removed	None; diagnosed at autopsy	None/Unknown	No/Unknown	40	1	1	3	Dead	Yes	Yes
1368	86	Widowed	Other (American Indian/AK Native, Asian/Pacific Islander)	Male	Moderately differentiated; Grade II	T2	-1.09861	M0	40	1 to 3 regional lymph nodes removed	None; diagnosed at autopsy	None/Unknown	No/Unknown	35	1	0	18	Alive	Yes	Yes
1369	68	Divorced	White	Female	Well differentiated; Grade I	T2	-2.3979	M0	40	4 or more regional lymph nodes removed	None; diagnosed at autopsy	Beam radiation	Yes	40	5	0	14	Alive	No	Yes
1370	51	Married (including common law)	Other (American Indian/AK Native, Asian/Pacific Islander)	Female	Moderately differentiated; Grade II	T1b	-1.09861	M0	40	1 to 3 regional lymph nodes removed	None; diagnosed at autopsy	None/Unknown	No/Unknown	18	1	0	18	Alive	Yes	Yes
1371	58	Married (including common law)	Other (American Indian/AK Native, Asian/Pacific Islander)	Female	Poorly differentiated; Grade III	T2	0.510826	M0	40	1 to 3 regional lymph nodes removed	Non-primary surgical procedure to other regional sites	None/Unknown	Yes	15	3	2	20	Alive	Yes	Yes
1372	76	Married (including common law)	Other (American Indian/AK Native, Asian/Pacific Islander)	Male	Poorly differentiated; Grade III	T2	-2.19722	M0	40	4 or more regional lymph nodes removed	None; diagnosed at autopsy	Beam radiation	Yes	30	4	0	20	Alive	Yes	Yes
1373	59	Separated	White	Female	Poorly differentiated; Grade III	T3	0.510826	M0	40	1 to 3 regional lymph nodes removed	None; diagnosed at autopsy	None/Unknown	No/Unknown	32	3	2	2	Dead	Yes	Yes
1374	53	Single (never married)	White	Male	Well differentiated; Grade I	T3	-2.19722	M1	40	4 or more regional lymph nodes removed	Non-primary surgical procedure to distant site	None/Unknown	Yes	35	4	0	21	Alive	Yes	Yes
1375	60	Widowed	White	Female	Well differentiated; Grade I	T2	-1.09861	M0	40	1 to 3 regional lymph nodes removed	None; diagnosed at autopsy	None/Unknown	No/Unknown	37	1	0	0	Alive	Yes	Yes
1376	53	Married (including common law)	White	Male	Well differentiated; Grade I	T1a	-1.09861	M0	30	None	None; diagnosed at autopsy	None/Unknown	Yes	1	1	0	17	Alive	Yes	Yes
1377	62	Single (never married)	White	Female	Well differentiated; Grade I	T1a	-1.09861	M0	30	None	None; diagnosed at autopsy	None/Unknown	No/Unknown	21	1	0	5	Alive	Yes	Yes
1378	63	Married (including common law)	Other (American Indian/AK Native, Asian/Pacific Islander)	Female	Poorly differentiated; Grade III	T4	1.60944	M0	40	1 to 3 regional lymph nodes removed	None; diagnosed at autopsy	None/Unknown	Yes	43	2	2	7	Dead	Yes	Yes
1379	79	Married (including common law)	White	Female	Moderately differentiated; Grade II	T3	0.955511	M1	60	4 or more regional lymph nodes removed	None; diagnosed at autopsy	Refused (1988+)	No/Unknown	25	8	6	10	Dead	Yes	Yes
1380	65	Single (never married)	White	Male	Poorly differentiated; Grade III	T3	1.09861	M0	40	Number of regional lymph nodes removed unknown	Non-primary surgical procedure to other regional sites	Recommended, unknown if administered	No/Unknown	25	1	1	10	Alive	Yes	Yes
1381	79	Widowed	White	Female	Moderately differentiated; Grade II	T1b	-1.09861	M0	30	1 to 3 regional lymph nodes removed	None; diagnosed at autopsy	None/Unknown	No/Unknown	10	1	0	17	Alive	No	Yes
1382	89	Widowed	White	Male	Poorly differentiated; Grade III	T2	-1.09861	M0	30	1 to 3 regional lymph nodes removed	Non-primary surgical procedure to distant site	None/Unknown	No/Unknown	60	1	0	13	Alive	No	Yes
1383	67	Widowed	White	Female	Poorly differentiated; Grade III	T3	-1.09861	M1	40	1 to 3 regional lymph nodes removed	None; diagnosed at autopsy	None/Unknown	No/Unknown	50	1	0	2	Dead	No	Yes
1384	69	Married (including common law)	Black	Male	Poorly differentiated; Grade III	T2	-1.60944	M0	40	1 to 3 regional lymph nodes removed	None; diagnosed at autopsy	None/Unknown	Yes	3	2	0	12	Dead	No	Yes
1385	70	Single (never married)	White	Male	Moderately differentiated; Grade II	T3	0	M1	30	1 to 3 regional lymph nodes removed	None; diagnosed at autopsy	Beam radiation	Yes	10	2	1	4	Dead	Yes	Yes
1386	85	Widowed	Other (American Indian/AK Native, Asian/Pacific Islander)	Female	Well differentiated; Grade I	T2	-1.09861	M0	40	1 to 3 regional lymph nodes removed	None; diagnosed at autopsy	None/Unknown	No/Unknown	15	1	0	20	Alive	No	Yes
1387	86	Widowed	White	Female	Poorly differentiated; Grade III	T2	-3.21888	M0	40	4 or more regional lymph nodes removed	Non-primary surgical procedure to distant site	None/Unknown	No/Unknown	14	12	0	14	Alive	No	Yes
1388	67	Widowed	White	Female	Moderately differentiated; Grade II	T2	1.09861	M0	40	1 to 3 regional lymph nodes removed	None; diagnosed at autopsy	None/Unknown	Yes	55	1	1	22	Alive	Yes	Yes
1389	80	Widowed	White	Female	Poorly differentiated; Grade III	T2	1.60944	M1	30	1 to 3 regional lymph nodes removed	None; diagnosed at autopsy	None/Unknown	No/Unknown	35	2	2	2	Dead	Yes	Yes
1390	91	Widowed	White	Female	Moderately differentiated; Grade II	T2	-1.09861	M0	40	1 to 3 regional lymph nodes removed	None; diagnosed at autopsy	None/Unknown	No/Unknown	30	1	0	9	Dead	Yes	Yes
1391	67	Married (including common law)	White	Female	Moderately differentiated; Grade II	T2	-3.29584	M0	40	None	None; diagnosed at autopsy	Beam radiation	Yes	18	13	0	18	Alive	Yes	Yes
1392	84	Single (never married)	White	Male	Well differentiated; Grade I	T2	-1.60944	M0	40	1 to 3 regional lymph nodes removed	None; diagnosed at autopsy	None/Unknown	No/Unknown	33	2	0	0	Alive	Yes	Yes
1393	74	Married (including common law)	White	Male	Well differentiated; Grade I	T2	-2.3979	M0	60	4 or more regional lymph nodes removed	None; diagnosed at autopsy	None/Unknown	No/Unknown	32	5	0	18	Alive	No	Yes
1394	60	Single (never married)	White	Female	Moderately differentiated; Grade II	T3	2.3979	M0	40	4 or more regional lymph nodes removed	Non-primary surgical procedure to other regional sites	None/Unknown	Yes	55	5	5	21	Alive	Yes	Yes
1395	62	Single (never married)	White	Female	Moderately differentiated; Grade II	T2	-1.09861	M0	30	1 to 3 regional lymph nodes removed	None; diagnosed at autopsy	None/Unknown	No/Unknown	80	1	0	23	Alive	Yes	Yes
1396	72	Married (including common law)	White	Male	Moderately differentiated; Grade II	T3	-1.09861	M0	60	1 to 3 regional lymph nodes removed	None; diagnosed at autopsy	Beam radiation	Yes	45	5	1	19	Dead	Yes	Yes
1397	72	Married (including common law)	White	Female	Poorly differentiated; Grade III	T1b	-2.3979	M0	40	4 or more regional lymph nodes removed	None; diagnosed at autopsy	None/Unknown	Yes	20	5	0	5	Alive	Yes	Yes
1398	67	Married (including common law)	White	Male	Moderately differentiated; Grade II	T3	-1.09861	M0	60	4 or more regional lymph nodes removed	None; diagnosed at autopsy	Beam radiation	Yes	40	5	1	19	Alive	Yes	Yes
1399	69	Married (including common law)	Other (American Indian/AK Native, Asian/Pacific Islander)	Male	Undifferentiated; anaplastic; Grade IV	T3	-1.29928	M0	60	4 or more regional lymph nodes removed	None; diagnosed at autopsy	None/Unknown	Yes	30	6	1	3	Dead	Yes	Yes
1400	79	Married (including common law)	White	Male	Moderately differentiated; Grade II	T2	1.09861	M0	40	1 to 3 regional lymph nodes removed	None; diagnosed at autopsy	Beam radiation	Yes	8	1	1	19	Alive	Yes	Yes
1401	62	Married (including common law)	White	Female	Moderately differentiated; Grade II	T4	-2.03688	M0	60	4 or more regional lymph nodes removed	None; diagnosed at autopsy	Beam radiation	Yes	50	12	1	7	Dead	Yes	Yes
1402	75	Divorced	White	Female	Well differentiated; Grade I	T2	0	M0	40	1 to 3 regional lymph nodes removed	Non-primary surgical procedure to other regional sites	None/Unknown	Yes	15	2	1	18	Alive	Yes	Yes
1403	63	Single (never married)	Black	Female	Moderately differentiated; Grade II	T3	-0.847298	M0	27	4 or more regional lymph nodes removed	Non-primary surgical procedure to other regional sites	Beam radiation	No/Unknown	9	4	1	18	Alive	Yes	Yes
1404	75	Married (including common law)	Other (American Indian/AK Native, Asian/Pacific Islander)	Male	Poorly differentiated; Grade III	T2	-3.04452	M0	40	4 or more regional lymph nodes removed	None; diagnosed at autopsy	None/Unknown	Yes	30	10	0	17	Alive	Yes	Yes
1405	69	Married (including common law)	White	Female	Poorly differentiated; Grade III	T3	1.09861	M1	30	1 to 3 regional lymph nodes removed	None; diagnosed at autopsy	None/Unknown	Yes	20	1	1	6	Alive	Yes	Yes
1406	78	Married (including common law)	White	Male	Poorly differentiated; Grade III	T2	0.510826	M0	40	1 to 3 regional lymph nodes removed	Non-primary surgical procedure to distant site	None/Unknown	Yes	42	3	2	9	Dead	Yes	Yes
1408	83	Divorced	White	Female	Poorly differentiated; Grade III	T2	1.09861	M0	30	1 to 3 regional lymph nodes removed	Non-primary surgical procedure to distant site	None/Unknown	No/Unknown	28	1	1	10	Dead	Yes	Yes
1409	83	Married (including common law)	White	Male	Poorly differentiated; Grade III	T2	1.09861	M0	30	1 to 3 regional lymph nodes removed	None; diagnosed at autopsy	Beam radiation	Yes	50	1	1	17	Alive	Yes	Yes
1410	71	Married (including common law)	Other (American Indian/AK Native, Asian/Pacific Islander)	Male	Undifferentiated; anaplastic; Grade IV	T2	1.60944	M0	40	1 to 3 regional lymph nodes removed	Non-primary surgical procedure to other regional sites	Recommended, unknown if administered	Yes	45	2	2	14	Dead	Yes	Yes
1411	61	Single (never married)	White	Female	Poorly differentiated; Grade III	T2	-2.19722	M0	40	4 or more regional lymph nodes removed	Non-primary surgical procedure to other regional sites	None/Unknown	Yes	50	4	0	15	Alive	Yes	Yes
1412	88	Married (including common law)	White	Female	Poorly differentiated; Grade III	T2	-2.19722	M0	40	4 or more regional lymph nodes removed	None; diagnosed at autopsy	None/Unknown	No/Unknown	26	4	0	15	Alive	Yes	Yes
1413	58	Married (including common law)	White	Female	Poorly differentiated; Grade III	T2	1.60944	M0	30	None	None; diagnosed at autopsy	None/Unknown	No/Unknown	30	2	2	0	Alive	Yes	Yes
1414	85	Married (including common law)	White	Male	Undifferentiated; anaplastic; Grade IV	T2	-1.335	M0	40	4 or more regional lymph nodes removed	None; diagnosed at autopsy	None/Unknown	Yes	40	11	2	8	Dead	Yes	Yes
1415	66	Married (including common law)	White	Male	Moderately differentiated; Grade II	T2	-0.336472	M0	60	4 or more regional lymph nodes removed	None; diagnosed at autopsy	Beam radiation	Yes	25	5	2	18	Alive	Yes	Yes
1416	85	Divorced	White	Female	Moderately differentiated; Grade II	T2	1.09861	M0	30	1 to 3 regional lymph nodes removed	None; diagnosed at autopsy	None/Unknown	No/Unknown	45	1	1	6	Dead	Yes	Yes
1417	61	Married (including common law)	Other (American Indian/AK Native, Asian/Pacific Islander)	Female	Moderately differentiated; Grade II	T2	0	M0	60	1 to 3 regional lymph nodes removed	Non-primary surgical procedure to other regional sites	None/Unknown	Yes	35	4	2	14	Alive	Yes	Yes
1418	60	Married (including common law)	White	Female	Poorly differentiated; Grade III	T3	0.76214	M0	40	1 to 3 regional lymph nodes removed	None; diagnosed at autopsy	None/Unknown	Yes	19	10	7	13	Alive	Yes	Yes
1419	73	Widowed	Other (American Indian/AK Native, Asian/Pacific Islander)	Female	Moderately differentiated; Grade II	T2	-1.09861	M0	40	1 to 3 regional lymph nodes removed	None; diagnosed at autopsy	None/Unknown	No/Unknown	24	1	0	12	Alive	Yes	Yes
1420	77	Married (including common law)	White	Male	Moderately differentiated; Grade II	T1b	-1.09861	M0	40	None	Non-primary surgical procedure to other regional sites	None/Unknown	No/Unknown	7	1	0	14	Alive	Yes	Yes
1421	76	Divorced	Other (American Indian/AK Native, Asian/Pacific Islander)	Female	Moderately differentiated; Grade II	T2	-2.3979	M0	60	4 or more regional lymph nodes removed	None; diagnosed at autopsy	Beam radiation	Yes	2	5	0	11	Alive	No	No
1422	53	Single (never married)	White	Female	Moderately differentiated; Grade II	T2	-1.09861	M0	40	1 to 3 regional lymph nodes removed	None; diagnosed at autopsy	None/Unknown	No/Unknown	7	1	0	6	Dead	Yes	Yes
1423	66	Widowed	White	Female	Well differentiated; Grade I	T1b	-1.09861	M0	40	1 to 3 regional lymph nodes removed	None; diagnosed at autopsy	None/Unknown	No/Unknown	7	1	0	15	Alive	Yes	Yes
1424	67	Married (including common law)	Other (American Indian/AK Native, Asian/Pacific Islander)	Female	Moderately differentiated; Grade II	T1b	-1.09861	M0	40	1 to 3 regional lymph nodes removed	None; diagnosed at autopsy	None/Unknown	No/Unknown	20	1	0	13	Alive	Yes	Yes
1425	67	Divorced	Other (American Indian/AK Native, Asian/Pacific Islander)	Male	Poorly differentiated; Grade III	T2	-1.09861	M0	40	1 to 3 regional lymph nodes removed	Non-primary surgical procedure to other regional sites	Refused (1988+)	No/Unknown	2	1	0	12	Alive	Yes	Yes
1426	89	Married (including common law)	White	Male	Poorly differentiated; Grade III	T2	1.09861	M0	40	1 to 3 regional lymph nodes removed	None; diagnosed at autopsy	None/Unknown	No/Unknown	20	1	1	13	Dead	No	Yes
1427	68	Married (including common law)	White	Male	Poorly differentiated; Grade III	T3	1.60944	M0	40	1 to 3 regional lymph nodes removed	None; diagnosed at autopsy	None/Unknown	Yes	20	2	2	5	Dead	Yes	Yes
1428	60	Single (never married)	White	Female	Poorly differentiated; Grade III	T2	-2.3979	M0	40	4 or more regional lymph nodes removed	None; diagnosed at autopsy	None/Unknown	Yes	42	5	0	19	Alive	Yes	Yes
1429	56	Married (including common law)	White	Female	Moderately differentiated; Grade II	T3	-1.94591	M0	60	1 to 3 regional lymph nodes removed	None; diagnosed at autopsy	None/Unknown	Yes	39	3	0	18	Alive	Yes	Yes
1430	55	Married (including common law)	White	Female	Moderately differentiated; Grade II	T1b	-1.09861	M0	40	1 to 3 regional lymph nodes removed	Non-primary surgical procedure to other regional sites	None/Unknown	No/Unknown	1	1	0	20	Alive	Yes	Yes
1431	72	Married (including common law)	White	Female	Poorly differentiated; Grade III	T2	-1.60944	M0	40	1 to 3 regional lymph nodes removed	Non-primary surgical procedure to other regional sites	None/Unknown	No/Unknown	60	2	0	16	Alive	Yes	Yes
1432	77	Widowed	Other (American Indian/AK Native, Asian/Pacific Islander)	Female	Moderately differentiated; Grade II	T2	0.510826	M0	40	1 to 3 regional lymph nodes removed	Non-primary surgical procedure to other regional sites	None/Unknown	Yes	22	3	2	12	Alive	Yes	Yes
1433	86	Married (including common law)	White	Male	Moderately differentiated; Grade II	T2	-1.09861	M0	40	1 to 3 regional lymph nodes removed	Non-primary surgical procedure to other regional sites	None/Unknown	No/Unknown	8	1	0	17	Alive	No	Yes
1434	82	Married (including common law)	White	Female	Moderately differentiated; Grade II	T2	-1.09861	M0	60	None	None; diagnosed at autopsy	Beam radiation	Yes	23	1	0	21	Alive	Yes	Yes
1435	89	Widowed	White	Female	Moderately differentiated; Grade II	T2	-1.09861	M0	40	1 to 3 regional lymph nodes removed	None; diagnosed at autopsy	None/Unknown	No/Unknown	10	1	0	6	Dead	Yes	Yes
1436	58	Married (including common law)	White	Female	Moderately differentiated; Grade II	T2	-1.09861	M0	40	Number of regional lymph nodes removed unknown	Non-primary surgical procedure to other regional sites	None/Unknown	No/Unknown	25	1	0	19	Alive	Yes	Yes
1437	72	Married (including common law)	White	Male	Poorly differentiated; Grade III	T3	2.70805	M1	40	4 or more regional lymph nodes removed	Any combo of sur proc to oth rg, dis lym nd, and/or dis site	None/Unknown	No/Unknown	92	23	22	0	Dead	Yes	Yes
1438	71	Divorced	White	Female	Well differentiated; Grade I	T1b	-2.56495	M0	40	4 or more regional lymph nodes removed	Non-primary surgical procedure to other regional sites	None/Unknown	No/Unknown	17	6	0	18	Alive	Yes	Yes
1439	66	Married (including common law)	White	Female	Poorly differentiated; Grade III	T3	-1.09861	M1	40	1 to 3 regional lymph nodes removed	Non-primary surgical procedure to distant site	None/Unknown	Yes	100	1	0	13	Alive	Yes	Yes
1440	59	Single (never married)	Black	Male	Moderately differentiated; Grade II	T3	-1.60944	M0	60	1 to 3 regional lymph nodes removed	None; diagnosed at autopsy	None/Unknown	No/Unknown	70	2	0	2	Dead	Yes	Yes
1441	78	Married (including common law)	Black	Male	Poorly differentiated; Grade III	T2	-3.55535	M0	40	4 or more regional lymph nodes removed	None; diagnosed at autopsy	None/Unknown	No/Unknown	27	17	0	15	Alive	No	Yes
1442	50	Married (including common law)	White	Female	Undifferentiated; anaplastic; Grade IV	T4	-2.56495	M1	60	4 or more regional lymph nodes removed	None; diagnosed at autopsy	None/Unknown	No/Unknown	140	6	0	2	Dead	No	Yes
1443	69	Widowed	White	Female	Moderately differentiated; Grade II	T1b	-1.09861	M0	40	1 to 3 regional lymph nodes removed	None; diagnosed at autopsy	None/Unknown	No/Unknown	5	1	0	16	Alive	No	Yes
1444	75	Married (including common law)	White	Male	Moderately differentiated; Grade II	T2	1.09861	M0	40	1 to 3 regional lymph nodes removed	None; diagnosed at autopsy	None/Unknown	No/Unknown	35	1	1	1	Dead	Yes	Yes
1445	70	Married (including common law)	White	Female	Poorly differentiated; Grade III	T3	-2.19722	M0	40	4 or more regional lymph nodes removed	None; diagnosed at autopsy	None/Unknown	Yes	50	4	0	23	Alive	Yes	Yes
1446	65	Widowed	White	Female	Poorly differentiated; Grade III	T2	1.09861	M0	30	1 to 3 regional lymph nodes removed	Non-primary surgical procedure performed	None/Unknown	No/Unknown	16	1	1	21	Alive	Yes	Yes
1447	60	Single (never married)	White	Female	Well differentiated; Grade I	T1b	-1.94591	M0	40	1 to 3 regional lymph nodes removed	Non-primary surgical procedure to other regional sites	None/Unknown	No/Unknown	3	3	0	21	Alive	Yes	Yes
1448	75	Married (including common law)	White	Female	Poorly differentiated; Grade III	T3	-2.70805	M0	40	4 or more regional lymph nodes removed	Non-primary surgical procedure to other regional sites	None/Unknown	No/Unknown	14	7	0	17	Alive	Yes	Yes
1449	53	Married (including common law)	Black	Male	Poorly differentiated; Grade III	T3	1.09861	M1	40	1 to 3 regional lymph nodes removed	None; diagnosed at autopsy	None/Unknown	Yes	80	1	1	10	Dead	Yes	Yes
1450	72	Single (never married)	Black	Female	Well differentiated; Grade I	T2	1.09861	M0	40	1 to 3 regional lymph nodes removed	None; diagnosed at autopsy	None/Unknown	Yes	65	1	1	13	Dead	Yes	Yes
1451	71	Single (never married)	White	Female	Poorly differentiated; Grade III	T2	-3.04452	M0	30	4 or more regional lymph nodes removed	None; diagnosed at autopsy	None/Unknown	No/Unknown	20	10	0	5	Alive	Yes	Yes
1452	61	Married (including common law)	White	Male	Moderately differentiated; Grade II	T3	-0.847298	M0	60	4 or more regional lymph nodes removed	None; diagnosed at autopsy	Beam radiation	Yes	60	4	1	8	Dead	Yes	Yes
1453	64	Married (including common law)	White	Female	Well differentiated; Grade I	T2	-2.19722	M0	60	1 to 3 regional lymph nodes removed	Non-primary surgical procedure to other regional sites	None/Unknown	No/Unknown	25	4	0	15	Alive	Yes	Yes
1454	81	Married (including common law)	White	Female	Poorly differentiated; Grade III	T2	1.09861	M0	40	1 to 3 regional lymph nodes removed	None; diagnosed at autopsy	None/Unknown	No/Unknown	30	1	1	13	Alive	Yes	Yes
1455	88	Single (never married)	White	Female	Undifferentiated; anaplastic; Grade IV	T2	1.09861	M0	40	1 to 3 regional lymph nodes removed	None; diagnosed at autopsy	None/Unknown	No/Unknown	27	1	1	2	Dead	Yes	Yes
1456	78	Single (never married)	White	Female	Moderately differentiated; Grade II	T3	-1.60944	M0	40	1 to 3 regional lymph nodes removed	Non-primary surgical procedure to other regional sites	None/Unknown	No/Unknown	35	2	0	17	Dead	Yes	Yes
1457	82	Married (including common law)	Black	Male	Moderately differentiated; Grade II	T1b	-1.09861	M0	40	1 to 3 regional lymph nodes removed	None; diagnosed at autopsy	None/Unknown	No/Unknown	50	1	0	16	Alive	Yes	Yes
1458	80	Married (including common law)	Other (American Indian/AK Native, Asian/Pacific Islander)	Female	Well differentiated; Grade I	T1b	-1.09861	M0	90	Unknown or not applicable	None; diagnosed at autopsy	None/Unknown	No/Unknown	160	1	0	15	Alive	Yes	Yes
1459	76	Widowed	White	Female	Moderately differentiated; Grade II	T2	-2.19722	M0	40	1 to 3 regional lymph nodes removed	Non-primary surgical procedure to other regional sites	None/Unknown	No/Unknown	65	4	0	12	Alive	Yes	Yes
1460	88	Widowed	Black	Female	Moderately differentiated; Grade II	T2	-1.09861	M0	40	1 to 3 regional lymph nodes removed	None; diagnosed at autopsy	None/Unknown	No/Unknown	20	1	0	22	Alive	No	Yes
1461	78	Divorced	White	Female	Moderately differentiated; Grade II	T2	1.09861	M0	40	1 to 3 regional lymph nodes removed	None; diagnosed at autopsy	Beam radiation	Yes	28	1	1	22	Alive	No	Yes
1462	66	Single (never married)	Black	Female	Moderately differentiated; Grade II	T2	-1.60944	M0	40	1 to 3 regional lymph nodes removed	Non-primary surgical procedure to other regional sites	None/Unknown	No/Unknown	40	2	0	21	Alive	No	Yes
1463	47	Widowed	White	Male	Poorly differentiated; Grade III	T3	-1.09861	M0	40	1 to 3 regional lymph nodes removed	None; diagnosed at autopsy	None/Unknown	No/Unknown	38	1	0	17	Alive	No	Yes
1464	52	Married (including common law)	Black	Female	Moderately differentiated; Grade II	T2	-2.19722	M0	30	4 or more regional lymph nodes removed	Non-primary surgical procedure to other regional sites	Beam radiation	Yes	10	4	0	23	Alive	Yes	Yes
1466	77	Widowed	White	Female	Moderately differentiated; Grade II	T3	-1.09861	M0	30	None	Non-primary surgical procedure to other regional sites	None/Unknown	No/Unknown	60	1	0	5	Dead	Yes	Yes
1467	63	Married (including common law)	White	Female	Moderately differentiated; Grade II	T2	-1.94591	M0	40	4 or more regional lymph nodes removed	Non-primary surgical procedure to distant site	Beam radiation	Yes	25	11	1	19	Alive	Yes	Yes
1468	61	Widowed	Black	Male	Moderately differentiated; Grade II	T3	-2.94444	M0	40	4 or more regional lymph nodes removed	Non-primary surgical procedure performed	None/Unknown	Yes	50	9	0	12	Dead	Yes	Yes
1469	46	Single (never married)	White	Female	Moderately differentiated; Grade II	T2	-1.09861	M1	40	1 to 3 regional lymph nodes removed	None; diagnosed at autopsy	None/Unknown	No/Unknown	65	1	0	1	Alive	Yes	Yes
1470	82	Married (including common law)	White	Female	Moderately differentiated; Grade II	T3	0	M0	40	1 to 3 regional lymph nodes removed	None; diagnosed at autopsy	None/Unknown	No/Unknown	35	2	1	10	Alive	No	Yes
1471	79	Widowed	Other (American Indian/AK Native, Asian/Pacific Islander)	Female	Moderately differentiated; Grade II	T3	-3.80666	M1	60	4 or more regional lymph nodes removed	None; diagnosed at autopsy	None/Unknown	No/Unknown	85	22	0	10	Dead	Yes	Yes
1472	70	Married (including common law)	Black	Female	Poorly differentiated; Grade III	T3	1.09861	M0	30	1 to 3 regional lymph nodes removed	Non-primary surgical procedure to other regional sites	None/Unknown	Yes	45	1	1	8	Alive	Yes	Yes
1473	77	Married (including common law)	White	Male	Moderately differentiated; Grade II	T2	-0.587787	M0	40	4 or more regional lymph nodes removed	None; diagnosed at autopsy	None/Unknown	No/Unknown	15	6	2	2	Dead	Yes	Yes
1474	69	Single (never married)	Other (American Indian/AK Native, Asian/Pacific Islander)	Female	Moderately differentiated; Grade II	T2	-1.09861	M0	40	None	Non-primary surgical procedure to other regional sites	None/Unknown	No/Unknown	9	1	0	6	Alive	Yes	Yes
1475	65	Married (including common law)	White	Female	Moderately differentiated; Grade II	T2	-2.56495	M0	40	4 or more regional lymph nodes removed	Non-primary surgical procedure to other regional sites	Beam radiation	Yes	27	6	0	8	Alive	Yes	Yes
1476	62	Single (never married)	Black	Female	Moderately differentiated; Grade II	T3	-1.60944	M0	60	1 to 3 regional lymph nodes removed	None; diagnosed at autopsy	None/Unknown	No/Unknown	151	2	0	4	Alive	Yes	Yes
1477	60	Married (including common law)	White	Female	Well differentiated; Grade I	T3	-1.94591	M0	40	None	Non-primary surgical procedure to other regional sites	None/Unknown	No/Unknown	26	3	0	7	Alive	Yes	Yes
1478	75	Married (including common law)	White	Male	Poorly differentiated; Grade III	T3	-1.09861	M0	30	1 to 3 regional lymph nodes removed	Any combo of sur proc to oth rg, dis lym nd, and/or dis site	None/Unknown	No/Unknown	40	1	0	4	Dead	Yes	Yes
1479	82	Widowed	Black	Female	Moderately differentiated; Grade II	T2	-1.09861	M0	40	1 to 3 regional lymph nodes removed	None; diagnosed at autopsy	None/Unknown	No/Unknown	53	1	0	6	Alive	Yes	Yes
1480	65	Married (including common law)	White	Female	Moderately differentiated; Grade II	T2	-1.09861	M0	30	1 to 3 regional lymph nodes removed	None; diagnosed at autopsy	Beam radiation	No/Unknown	22	1	0	7	Alive	Yes	Yes
1481	79	Married (including common law)	Other (American Indian/AK Native, Asian/Pacific Islander)	Male	Well differentiated; Grade I	T3	-1.94591	M1	30	1 to 3 regional lymph nodes removed	Non-primary surgical procedure to other regional sites	None/Unknown	No/Unknown	40	3	0	4	Alive	Yes	Yes
1482	85	Widowed	Other (American Indian/AK Native, Asian/Pacific Islander)	Female	Poorly differentiated; Grade III	T3	-1.60944	M0	30	1 to 3 regional lymph nodes removed	Non-primary surgical procedure to other regional sites	Beam radiation	No/Unknown	32	2	0	1	Alive	Yes	Yes
1483	57	Divorced	White	Female	Moderately differentiated; Grade II	T3	-1.09861	M0	60	1 to 3 regional lymph nodes removed	None; diagnosed at autopsy	Beam radiation	Yes	30	1	0	8	Alive	Yes	Yes
1485	70	Married (including common law)	Black	Male	Poorly differentiated; Grade III	T3	-1.09861	M1	40	None	None; diagnosed at autopsy	None/Unknown	No/Unknown	13	1	0	3	Alive	Yes	Yes
1486	73	Separated	White	Female	Moderately differentiated; Grade II	T3	-1.60944	M1	40	4 or more regional lymph nodes removed	Non-primary surgical procedure to other regional sites	None/Unknown	No/Unknown	20	2	0	4	Alive	Yes	Yes
1487	57	Divorced	White	Female	Poorly differentiated; Grade III	T3	1.09861	M0	40	4 or more regional lymph nodes removed	None; diagnosed at autopsy	Beam radiation	Yes	25	5	4	7	Alive	No	Yes
1488	76	Married (including common law)	White	Female	Poorly differentiated; Grade III	T3	1.09861	M1	40	1 to 3 regional lymph nodes removed	Non-primary surgical procedure to distant site	None/Unknown	Yes	30	1	1	0	Alive	No	Yes
1489	88	Married (including common law)	White	Male	Moderately differentiated; Grade II	T3	1.09861	M0	40	1 to 3 regional lymph nodes removed	None; diagnosed at autopsy	None/Unknown	No/Unknown	50	1	1	8	Alive	Yes	Yes
1490	80	Married (including common law)	Other (American Indian/AK Native, Asian/Pacific Islander)	Male	Well differentiated; Grade I	T1b	-1.09861	M0	30	1 to 3 regional lymph nodes removed	None; diagnosed at autopsy	None/Unknown	No/Unknown	25	1	0	11	Alive	Yes	Yes
1491	73	Widowed	White	Female	Poorly differentiated; Grade III	T2	-3.80666	M0	40	None	None; diagnosed at autopsy	None/Unknown	Yes	21	22	0	11	Dead	Yes	Yes
1492	57	Divorced	Black	Female	Moderately differentiated; Grade II	T2	-2.19722	M0	60	4 or more regional lymph nodes removed	None; diagnosed at autopsy	None/Unknown	Yes	29	14	1	4	Alive	Yes	Yes
1493	78	Married (including common law)	White	Female	Moderately differentiated; Grade II	T2	-1.22378	M0	40	4 or more regional lymph nodes removed	Non-primary surgical procedure to other regional sites	None/Unknown	Yes	48	10	2	7	Alive	Yes	Yes
1494	56	Married (including common law)	Black	Female	Moderately differentiated; Grade II	T2	-0.510826	M0	30	1 to 3 regional lymph nodes removed	Non-primary surgical procedure performed	Beam radiation	Yes	120	3	1	1	Alive	Yes	Yes
1495	60	Married (including common law)	White	Female	Moderately differentiated; Grade II	T3	1.60944	M0	60	4 or more regional lymph nodes removed	None; diagnosed at autopsy	None/Unknown	Yes	86	2	2	5	Alive	Yes	Yes
1496	84	Married (including common law)	White	Female	Moderately differentiated; Grade II	T2	1.09861	M0	40	1 to 3 regional lymph nodes removed	None; diagnosed at autopsy	Beam radiation	Yes	35	1	1	10	Alive	Yes	Yes
1497	69	Single (never married)	White	Female	Moderately differentiated; Grade II	T2	1.09861	M1	40	Number of regional lymph nodes removed unknown	Non-primary surgical procedure to other regional sites	None/Unknown	No/Unknown	42	1	1	4	Alive	Yes	Yes
1498	63	Single (never married)	White	Female	Poorly differentiated; Grade III	T3	-2.3979	M0	30	1 to 3 regional lymph nodes removed	None; diagnosed at autopsy	None/Unknown	Yes	25	5	0	6	Alive	Yes	Yes
1499	61	Single (never married)	Black	Female	Moderately differentiated; Grade II	T2	-0.510826	M0	40	1 to 3 regional lymph nodes removed	Non-primary surgical procedure to other regional sites	None/Unknown	Yes	42	3	1	2	Alive	Yes	Yes
1500	86	Widowed	White	Female	Poorly differentiated; Grade III	T2	0.310155	M0	40	4 or more regional lymph nodes removed	None; diagnosed at autopsy	None/Unknown	No/Unknown	11	12	7	3	Alive	No	Yes
1501	87	Married (including common law)	White	Female	Moderately differentiated; Grade II	T1b	-2.19722	M0	40	4 or more regional lymph nodes removed	None; diagnosed at autopsy	None/Unknown	No/Unknown	22	4	0	1	Alive	No	Yes
1502	56	Divorced	Black	Female	Poorly differentiated; Grade III	T3	-0.847298	M1	40	1 to 3 regional lymph nodes removed	Non-primary surgical procedure to other regional sites	None/Unknown	Yes	20	4	1	8	Alive	Yes	Yes
1503	64	Widowed	Black	Female	Poorly differentiated; Grade III	T3	-2.56495	M0	40	4 or more regional lymph nodes removed	None; diagnosed at autopsy	Beam radiation	No/Unknown	32	6	0	11	Alive	Yes	Yes
1504	80	Divorced	White	Female	Well differentiated; Grade I	T3	1.09861	M0	30	1 to 3 regional lymph nodes removed	Non-primary surgical procedure to other regional sites	Beam radiation	Yes	25	1	1	5	Alive	Yes	Yes
1505	67	Married (including common law)	White	Male	Moderately differentiated; Grade II	T3	-3.43399	M0	40	4 or more regional lymph nodes removed	Non-primary surgical procedure to other regional sites	None/Unknown	Yes	150	15	0	4	Alive	Yes	Yes
1506	73	Widowed	White	Female	Well differentiated; Grade I	T2	-1.94591	M0	40	1 to 3 regional lymph nodes removed	None; diagnosed at autopsy	None/Unknown	No/Unknown	42	3	0	2	Alive	Yes	Yes
1507	61	Single (never married)	Black	Male	Moderately differentiated; Grade II	T2	1.09861	M0	40	1 to 3 regional lymph nodes removed	None; diagnosed at autopsy	Beam radiation	Yes	21	1	1	3	Alive	Yes	Yes
1508	71	Married (including common law)	Other (American Indian/AK Native, Asian/Pacific Islander)	Female	Moderately differentiated; Grade II	T2	0	M1	30	1 to 3 regional lymph nodes removed	None; diagnosed at autopsy	None/Unknown	No/Unknown	55	2	1	1	Dead	No	Yes
1509	78	Married (including common law)	Other (American Indian/AK Native, Asian/Pacific Islander)	Male	Moderately differentiated; Grade II	T3	-3.13549	M0	60	4 or more regional lymph nodes removed	None; diagnosed at autopsy	None/Unknown	No/Unknown	120	11	0	7	Alive	No	Yes
1510	55	Married (including common law)	Other (American Indian/AK Native, Asian/Pacific Islander)	Female	Poorly differentiated; Grade III	T2	1.09861	M1	40	1 to 3 regional lymph nodes removed	None; diagnosed at autopsy	None/Unknown	No/Unknown	32	1	1	1	Dead	No	Yes
1511	76	Married (including common law)	Other (American Indian/AK Native, Asian/Pacific Islander)	Male	Moderately differentiated; Grade II	T2	-0.635989	M0	40	4 or more regional lymph nodes removed	None; diagnosed at autopsy	None/Unknown	Yes	60	12	4	11	Alive	No	No
1512	74	Married (including common law)	White	Female	Poorly differentiated; Grade III	T3	-1.60944	M1	40	1 to 3 regional lymph nodes removed	None; diagnosed at autopsy	None/Unknown	No/Unknown	52	2	0	5	Dead	Yes	Yes
1513	68	Widowed	White	Female	Poorly differentiated; Grade III	T2	-1.09861	M0	40	1 to 3 regional lymph nodes removed	None; diagnosed at autopsy	Beam radiation	Yes	35	1	0	11	Alive	No	Yes
1514	68	Married (including common law)	White	Female	Moderately differentiated; Grade II	T2	-2.3979	M0	60	4 or more regional lymph nodes removed	None; diagnosed at autopsy	None/Unknown	No/Unknown	4	5	0	11	Alive	No	Yes
1515	60	Divorced	White	Male	Poorly differentiated; Grade III	T3	0.510826	M0	40	1 to 3 regional lymph nodes removed	Non-primary surgical procedure to other regional sites	None/Unknown	Yes	10	3	2	11	Alive	Yes	Yes
1516	66	Widowed	White	Female	Moderately differentiated; Grade II	T2	-3.43399	M0	40	4 or more regional lymph nodes removed	Non-primary surgical procedure to other regional sites	None/Unknown	No/Unknown	27	15	0	6	Alive	Yes	Yes
1517	61	Married (including common law)	White	Male	Moderately differentiated; Grade II	T2	-2.19722	M0	60	4 or more regional lymph nodes removed	None; diagnosed at autopsy	Beam radiation	Yes	42	4	0	8	Alive	Yes	Yes
1518	69	Widowed	Other (American Indian/AK Native, Asian/Pacific Islander)	Female	Moderately differentiated; Grade II	T2	1.09861	M0	40	1 to 3 regional lymph nodes removed	None; diagnosed at autopsy	Beam radiation	Yes	30	1	1	10	Alive	Yes	Yes
1519	65	Married (including common law)	White	Female	Poorly differentiated; Grade III	T3	1.09861	M0	30	1 to 3 regional lymph nodes removed	None; diagnosed at autopsy	Beam radiation	No/Unknown	42	1	1	5	Alive	Yes	Yes
1520	57	Divorced	White	Female	Moderately differentiated; Grade II	T3	0	M0	40	1 to 3 regional lymph nodes removed	None; diagnosed at autopsy	Beam radiation	Yes	28	2	1	4	Alive	Yes	Yes
1521	63	Married (including common law)	White	Female	Poorly differentiated; Grade III	T2	0.510826	M1	40	1 to 3 regional lymph nodes removed	Non-primary surgical procedure to distant site	None/Unknown	Yes	18	3	2	1	Alive	Yes	Yes
1522	75	Widowed	Other (American Indian/AK Native, Asian/Pacific Islander)	Female	Moderately differentiated; Grade II	T3	-2.19722	M0	60	4 or more regional lymph nodes removed	None; diagnosed at autopsy	None/Unknown	No/Unknown	67	4	0	0	Alive	Yes	Yes
1523	54	Single (never married)	Other (American Indian/AK Native, Asian/Pacific Islander)	Female	Moderately differentiated; Grade II	T3	-0.251314	M0	60	4 or more regional lymph nodes removed	None; diagnosed at autopsy	None/Unknown	No/Unknown	30	7	3	5	Alive	Yes	Yes
1524	55	Divorced	White	Female	Well differentiated; Grade I	T3	-2.70805	M0	40	4 or more regional lymph nodes removed	Non-primary surgical procedure performed	None/Unknown	No/Unknown	47	7	0	4	Alive	Yes	Yes
1525	54	Single (never married)	White	Female	Moderately differentiated; Grade II	T2	-1.7346	M0	30	4 or more regional lymph nodes removed	Any combo of sur proc to oth rg, dis lym nd, and/or dis site	None/Unknown	No/Unknown	40	9	1	0	Alive	Yes	Yes
1526	88	Single (never married)	White	Female	Moderately differentiated; Grade II	T2	-1.09861	M0	40	1 to 3 regional lymph nodes removed	None; diagnosed at autopsy	None/Unknown	No/Unknown	80	1	0	1	Alive	Yes	Yes
1527	78	Divorced	White	Female	Well differentiated; Grade I	T1a	-1.09861	M0	40	1 to 3 regional lymph nodes removed	None; diagnosed at autopsy	None/Unknown	No/Unknown	3	1	0	9	Alive	No	Yes
1528	73	Married (including common law)	White	Female	Moderately differentiated; Grade II	T3	0	M0	40	1 to 3 regional lymph nodes removed	None; diagnosed at autopsy	None/Unknown	No/Unknown	25	2	1	1	Alive	No	Yes
1529	75	Married (including common law)	White	Female	Well differentiated; Grade I	T2	-3.43399	M0	60	4 or more regional lymph nodes removed	None; diagnosed at autopsy	None/Unknown	Yes	45	15	0	11	Alive	Yes	Yes
1530	66	Married (including common law)	White	Male	Well differentiated; Grade I	T2	-0.510826	M0	40	1 to 3 regional lymph nodes removed	Non-primary surgical procedure to other regional sites	Beam radiation	Yes	26	3	1	8	Alive	Yes	Yes
1531	55	Single (never married)	Black	Female	Moderately differentiated; Grade II	T3	1.60944	M0	40	4 or more regional lymph nodes removed	None; diagnosed at autopsy	Beam radiation	Yes	35	8	7	9	Alive	Yes	Yes
1532	76	Married (including common law)	White	Male	Poorly differentiated; Grade III	T2	1.09861	M0	40	1 to 3 regional lymph nodes removed	None; diagnosed at autopsy	Beam radiation	No/Unknown	20	1	1	8	Alive	Yes	Yes
1533	60	Married (including common law)	Other (American Indian/AK Native, Asian/Pacific Islander)	Female	Moderately differentiated; Grade II	T2	-2.70805	M0	40	4 or more regional lymph nodes removed	Non-primary surgical procedure to other regional sites	None/Unknown	Yes	25	7	0	6	Alive	Yes	Yes
1534	69	Married (including common law)	White	Female	Moderately differentiated; Grade II	T2	-3.13549	M0	60	4 or more regional lymph nodes removed	None; diagnosed at autopsy	None/Unknown	Yes	25	11	0	6	Alive	Yes	Yes
1535	79	Widowed	White	Female	Moderately differentiated; Grade II	T3	-1.46634	M0	60	4 or more regional lymph nodes removed	None; diagnosed at autopsy	None/Unknown	Yes	27	7	1	5	Dead	Yes	Yes
1536	70	Widowed	White	Female	Poorly differentiated; Grade III	T2	1.09861	M1	30	1 to 3 regional lymph nodes removed	None; diagnosed at autopsy	None/Unknown	Yes	115	1	1	5	Alive	Yes	Yes
1537	49	Married (including common law)	White	Female	Moderately differentiated; Grade II	T2	-2.3979	M0	40	4 or more regional lymph nodes removed	None; diagnosed at autopsy	Recommended, unknown if administered	Yes	25	5	0	0	Alive	Yes	Yes
1538	78	Married (including common law)	White	Female	Moderately differentiated; Grade II	T2	-1.09861	M0	40	1 to 3 regional lymph nodes removed	Non-primary surgical procedure to other regional sites	None/Unknown	No/Unknown	4	1	0	10	Alive	Yes	Yes
1539	49	Married (including common law)	White	Male	Moderately differentiated; Grade II	T3	-2.3979	M0	60	4 or more regional lymph nodes removed	None; diagnosed at autopsy	Beam radiation	Yes	5	5	0	9	Alive	Yes	Yes
1540	52	Single (never married)	White	Male	Moderately differentiated; Grade II	T2	-1.09861	M0	30	1 to 3 regional lymph nodes removed	Non-primary surgical procedure to other regional sites	Beam radiation	Yes	40	1	0	10	Alive	Yes	Yes
1541	72	Married (including common law)	White	Male	Moderately differentiated; Grade II	T3	-1.09861	M0	40	4 or more regional lymph nodes removed	Non-primary surgical procedure to other regional sites	None/Unknown	Yes	52	5	1	6	Alive	Yes	Yes
1542	67	Married (including common law)	White	Male	Moderately differentiated; Grade II	T2	-2.56495	M0	30	4 or more regional lymph nodes removed	Non-primary surgical procedure to other regional sites	None/Unknown	No/Unknown	15	6	0	1	Alive	Yes	Yes
1543	64	Married (including common law)	White	Male	Poorly differentiated; Grade III	T2	1.60944	M0	40	1 to 3 regional lymph nodes removed	None; diagnosed at autopsy	None/Unknown	Yes	17	2	2	10	Alive	No	Yes
1544	59	Married (including common law)	Other (American Indian/AK Native, Asian/Pacific Islander)	Female	Moderately differentiated; Grade II	T2	0	M0	30	Number of regional lymph nodes removed unknown	None; diagnosed at autopsy	Beam radiation	Yes	25	2	1	11	Alive	Yes	Yes
1545	87	Widowed	White	Female	Well differentiated; Grade I	T3	1.09861	M1	30	1 to 3 regional lymph nodes removed	None; diagnosed at autopsy	None/Unknown	No/Unknown	40	1	1	9	Alive	Yes	Yes
1546	76	Widowed	White	Female	Well differentiated; Grade I	T2	-1.60944	M0	30	1 to 3 regional lymph nodes removed	Non-primary surgical procedure to other regional sites	None/Unknown	No/Unknown	20	2	0	2	Alive	Yes	Yes
1547	75	Married (including common law)	White	Female	Moderately differentiated; Grade II	T3	-1.09861	M0	40	None	Non-primary surgical procedure to other regional sites	Beam radiation	Yes	45	1	0	7	Alive	Yes	Yes
1548	96	Widowed	White	Female	Moderately differentiated; Grade II	T2	-1.09861	M0	40	1 to 3 regional lymph nodes removed	None; diagnosed at autopsy	None/Unknown	No/Unknown	5	1	0	4	Alive	Yes	Yes
1549	70	Married (including common law)	White	Female	Moderately differentiated; Grade II	T3	-0.200671	M0	60	4 or more regional lymph nodes removed	None; diagnosed at autopsy	Beam radiation	Yes	24	9	4	1	Alive	Yes	Yes
1550	54	Single (never married)	Black	Male	Poorly differentiated; Grade III	T2	-2.19722	M0	40	4 or more regional lymph nodes removed	Non-primary surgical procedure to other regional sites	None/Unknown	Yes	25	4	0	0	Alive	Yes	Yes
1551	66	Married (including common law)	Other (American Indian/AK Native, Asian/Pacific Islander)	Male	Well differentiated; Grade I	T2	1.09861	M0	40	1 to 3 regional lymph nodes removed	None; diagnosed at autopsy	None/Unknown	No/Unknown	10	1	1	5	Alive	Yes	Yes
1552	82	Married (including common law)	Other (American Indian/AK Native, Asian/Pacific Islander)	Male	Well differentiated; Grade I	T2	-1.09861	M0	40	1 to 3 regional lymph nodes removed	None; diagnosed at autopsy	None/Unknown	No/Unknown	6	1	0	4	Alive	No	Yes
1553	84	Married (including common law)	Other (American Indian/AK Native, Asian/Pacific Islander)	Female	Moderately differentiated; Grade II	T2	1.09861	M0	30	None	None; diagnosed at autopsy	None/Unknown	No/Unknown	23	1	1	7	Alive	No	Yes
1554	83	Married (including common law)	White	Female	Well differentiated; Grade I	T1b	-1.09861	M0	40	1 to 3 regional lymph nodes removed	None; diagnosed at autopsy	None/Unknown	No/Unknown	35	1	0	9	Alive	No	Yes
1555	82	Widowed	White	Male	Moderately differentiated; Grade II	T1b	-1.09861	M0	40	1 to 3 regional lymph nodes removed	None; diagnosed at autopsy	None/Unknown	No/Unknown	85	1	0	8	Alive	No	Yes
1556	51	Married (including common law)	White	Male	Well differentiated; Grade I	T1b	-1.60944	M0	40	1 to 3 regional lymph nodes removed	Non-primary surgical procedure to distant site	None/Unknown	No/Unknown	45	2	0	8	Alive	No	Yes
1557	59	Widowed	White	Female	Moderately differentiated; Grade II	T3	-1.09861	M0	30	1 to 3 regional lymph nodes removed	None; diagnosed at autopsy	None/Unknown	No/Unknown	70	1	0	9	Alive	Yes	Yes
1558	69	Single (never married)	White	Female	Moderately differentiated; Grade II	T3	-2.83321	M0	60	4 or more regional lymph nodes removed	None; diagnosed at autopsy	None/Unknown	No/Unknown	55	8	0	9	Alive	Yes	Yes
1559	59	Single (never married)	Other (American Indian/AK Native, Asian/Pacific Islander)	Male	Undifferentiated; anaplastic; Grade IV	T2	1.09861	M1	40	1 to 3 regional lymph nodes removed	None; diagnosed at autopsy	None/Unknown	No/Unknown	120	1	1	3	Dead	Yes	Yes
1560	72	Widowed	Other (American Indian/AK Native, Asian/Pacific Islander)	Female	Moderately differentiated; Grade II	T2	-1.60944	M0	40	1 to 3 regional lymph nodes removed	None; diagnosed at autopsy	None/Unknown	No/Unknown	37	2	0	7	Alive	Yes	Yes
1561	54	Single (never married)	White	Female	Moderately differentiated; Grade II	T2	-0.389465	M0	40	4 or more regional lymph nodes removed	Non-primary surgical procedure to other regional sites	Refused (1988+)	No/Unknown	33	25	10	5	Alive	Yes	Yes
1562	59	Divorced	White	Female	Poorly differentiated; Grade III	T3	-1.60944	M1	40	1 to 3 regional lymph nodes removed	None; diagnosed at autopsy	None/Unknown	No/Unknown	70	2	0	8	Dead	Yes	Yes
1563	56	Single (never married)	White	Female	Moderately differentiated; Grade II	T3	0.534082	M1	40	4 or more regional lymph nodes removed	Any combo of sur proc to oth rg, dis lym nd, and/or dis site	None/Unknown	Yes	61	22	14	6	Alive	Yes	Yes
1564	59	Married (including common law)	White	Female	Poorly differentiated; Grade III	T3	0	M1	40	4 or more regional lymph nodes removed	Non-primary surgical procedure to distant site	None/Unknown	No/Unknown	101	6	3	5	Alive	Yes	Yes
1565	49	Single (never married)	White	Female	Moderately differentiated; Grade II	T3	1.09861	M0	40	1 to 3 regional lymph nodes removed	None; diagnosed at autopsy	None/Unknown	No/Unknown	20	1	1	1	Alive	Yes	Yes
1566	69	Single (never married)	White	Male	Moderately differentiated; Grade II	T1b	-1.09861	M0	40	4 or more regional lymph nodes removed	Non-primary surgical procedure performed	None/Unknown	No/Unknown	60	1	0	9	Alive	Yes	Yes
1567	74	Widowed	White	Female	Well differentiated; Grade I	T2	1.60944	M0	40	1 to 3 regional lymph nodes removed	None; diagnosed at autopsy	Beam radiation	Yes	22	2	2	4	Alive	Yes	Yes
1568	71	Widowed	White	Female	Moderately differentiated; Grade II	T2	-2.19722	M0	40	4 or more regional lymph nodes removed	None; diagnosed at autopsy	Refused (1988+)	No/Unknown	40	4	0	4	Alive	Yes	Yes
1569	63	Single (never married)	White	Male	Moderately differentiated; Grade II	T2	1.09861	M0	40	1 to 3 regional lymph nodes removed	None; diagnosed at autopsy	None/Unknown	No/Unknown	32	1	1	0	Alive	Yes	Yes
1570	71	Single (never married)	White	Female	Well differentiated; Grade I	T3	1.94591	M0	40	1 to 3 regional lymph nodes removed	None; diagnosed at autopsy	None/Unknown	No/Unknown	98	3	3	1	Alive	Yes	Yes
1571	71	Married (including common law)	White	Male	Moderately differentiated; Grade II	T3	-3.93183	M0	40	4 or more regional lymph nodes removed	None; diagnosed at autopsy	None/Unknown	Yes	70	25	0	2	Alive	No	Yes
1572	79	Separated	Other (American Indian/AK Native, Asian/Pacific Islander)	Female	Poorly differentiated; Grade III	T2	1.09861	M0	30	1 to 3 regional lymph nodes removed	None; diagnosed at autopsy	None/Unknown	No/Unknown	22	1	1	3	Dead	Yes	Yes
1573	68	Married (including common law)	Other (American Indian/AK Native, Asian/Pacific Islander)	Male	Poorly differentiated; Grade III	T2	-0.451985	M1	60	4 or more regional lymph nodes removed	None; diagnosed at autopsy	Beam radiation	Yes	21	8	3	4	Alive	Yes	Yes
1574	73	Married (including common law)	Black	Female	Moderately differentiated; Grade II	T2	0	M0	40	1 to 3 regional lymph nodes removed	None; diagnosed at autopsy	None/Unknown	Yes	40	2	1	0	Alive	Yes	Yes
1575	67	Married (including common law)	Other (American Indian/AK Native, Asian/Pacific Islander)	Female	Moderately differentiated; Grade II	T3	-1.09861	M0	40	4 or more regional lymph nodes removed	None; diagnosed at autopsy	Refused (1988+)	No/Unknown	100	5	1	5	Alive	Yes	Yes
1576	68	Married (including common law)	White	Male	Moderately differentiated; Grade II	T2	-1.09861	M0	40	1 to 3 regional lymph nodes removed	None; diagnosed at autopsy	Refused (1988+)	No/Unknown	33	1	0	3	Alive	Yes	Yes
1577	58	Separated	White	Female	Poorly differentiated; Grade III	T3	-1.60944	M0	60	1 to 3 regional lymph nodes removed	None; diagnosed at autopsy	Beam radiation	Yes	26	2	0	0	Alive	Yes	Yes
1578	65	Married (including common law)	Other (American Indian/AK Native, Asian/Pacific Islander)	Female	Moderately differentiated; Grade II	T2	0.510826	M1	60	None	None; diagnosed at autopsy	None/Unknown	Yes	50	3	2	7	Alive	Yes	Yes
1579	86	Married (including common law)	Other (American Indian/AK Native, Asian/Pacific Islander)	Female	Moderately differentiated; Grade II	T2	-1.09861	M0	30	1 to 3 regional lymph nodes removed	None; diagnosed at autopsy	None/Unknown	No/Unknown	13	1	0	0	Alive	Yes	Yes
1580	69	Single (never married)	White	Male	Poorly differentiated; Grade III	T2	-1.09861	M0	40	1 to 3 regional lymph nodes removed	Non-primary surgical procedure performed	Radiation, NOS method or source not specified	Yes	60	1	0	2	Alive	No	Yes
1581	74	Divorced	White	Female	Moderately differentiated; Grade II	T2	1.60944	M0	40	1 to 3 regional lymph nodes removed	None; diagnosed at autopsy	None/Unknown	Yes	14	2	2	2	Alive	No	Yes
1582	71	Single (never married)	White	Female	Poorly differentiated; Grade III	T2	1.09861	M1	40	1 to 3 regional lymph nodes removed	None; diagnosed at autopsy	None/Unknown	No/Unknown	28	1	1	1	Dead	No	Yes
1583	89	Married (including common law)	White	Female	Moderately differentiated; Grade II	T3	-0.336472	M0	30	4 or more regional lymph nodes removed	None; diagnosed at autopsy	None/Unknown	No/Unknown	35	5	2	10	Dead	No	Yes
1584	64	Divorced	White	Female	Poorly differentiated; Grade III	T3	-0.887303	M0	60	4 or more regional lymph nodes removed	Non-primary surgical procedure to other regional sites	None/Unknown	Yes	35	11	3	7	Alive	No	Yes
1585	64	Widowed	White	Female	Moderately differentiated; Grade II	T2	-1.60944	M0	30	1 to 3 regional lymph nodes removed	None; diagnosed at autopsy	None/Unknown	No/Unknown	15	2	0	4	Alive	Yes	Yes
1586	67	Married (including common law)	White	Female	Moderately differentiated; Grade II	T2	-2.12026	M0	60	4 or more regional lymph nodes removed	None; diagnosed at autopsy	None/Unknown	Yes	52	13	1	11	Alive	Yes	Yes
1587	59	Married (including common law)	White	Male	Well differentiated; Grade I	T2	-1.60944	M0	60	1 to 3 regional lymph nodes removed	None; diagnosed at autopsy	Beam radiation	Yes	10	2	0	11	Alive	Yes	Yes
1588	60	Single (never married)	White	Male	Moderately differentiated; Grade II	T1b	-2.3979	M0	40	1 to 3 regional lymph nodes removed	Non-primary surgical procedure performed	None/Unknown	No/Unknown	7	5	0	10	Alive	Yes	Yes
1589	86	Single (never married)	White	Female	Poorly differentiated; Grade III	T3	1.60944	M1	40	1 to 3 regional lymph nodes removed	None; diagnosed at autopsy	None/Unknown	No/Unknown	25	2	2	0	Dead	Yes	Yes
1590	80	Married (including common law)	Black	Female	Poorly differentiated; Grade III	T2	1.09861	M0	40	1 to 3 regional lymph nodes removed	None; diagnosed at autopsy	Beam radiation	Yes	40	1	1	9	Alive	Yes	Yes
1591	49	Single (never married)	White	Female	Moderately differentiated; Grade II	T2	-2.83321	M0	40	4 or more regional lymph nodes removed	Non-primary surgical procedure to other regional sites	None/Unknown	No/Unknown	25	8	0	4	Alive	Yes	Yes
1592	50	Married (including common law)	White	Female	Moderately differentiated; Grade II	T2	-1.09861	M0	40	1 to 3 regional lymph nodes removed	None; diagnosed at autopsy	Beam radiation	Yes	25	1	0	10	Alive	Yes	Yes
1594	63	Married (including common law)	White	Female	Moderately differentiated; Grade II	T3	-0.76214	M1	40	4 or more regional lymph nodes removed	Non-primary surgical procedure to other regional sites	Beam radiation	Yes	25	10	3	9	Alive	Yes	Yes
1595	56	Divorced	White	Female	Well differentiated; Grade I	T2	-3.04452	M0	60	4 or more regional lymph nodes removed	None; diagnosed at autopsy	None/Unknown	No/Unknown	20	10	0	11	Alive	Yes	Yes
1596	53	Married (including common law)	Other (American Indian/AK Native, Asian/Pacific Islander)	Female	Moderately differentiated; Grade II	T2	-1.09861	M0	40	1 to 3 regional lymph nodes removed	Non-primary surgical procedure to other regional sites	None/Unknown	Yes	25	1	0	5	Alive	Yes	Yes
1597	79	Married (including common law)	White	Female	Moderately differentiated; Grade II	T3	-1.09861	M0	30	1 to 3 regional lymph nodes removed	Non-primary surgical procedure to other regional sites	None/Unknown	No/Unknown	85	1	0	11	Alive	Yes	Yes
1598	64	Married (including common law)	White	Female	Poorly differentiated; Grade III	T2	1.09861	M0	40	1 to 3 regional lymph nodes removed	None; diagnosed at autopsy	None/Unknown	Yes	21	1	1	11	Alive	Yes	Yes
1599	66	Married (including common law)	Other (American Indian/AK Native, Asian/Pacific Islander)	Male	Poorly differentiated; Grade III	T2	-2.56495	M0	40	4 or more regional lymph nodes removed	None; diagnosed at autopsy	None/Unknown	No/Unknown	17	6	0	6	Alive	Yes	Yes
1600	86	Married (including common law)	White	Female	Well differentiated; Grade I	T3	-3.71357	M0	40	1 to 3 regional lymph nodes removed	None; diagnosed at autopsy	None/Unknown	No/Unknown	26	20	0	0	Alive	Yes	Yes
1601	59	Single (never married)	White	Female	Poorly differentiated; Grade III	T1b	-1.09861	M0	60	1 to 3 regional lymph nodes removed	None; diagnosed at autopsy	None/Unknown	No/Unknown	20	1	0	8	Alive	Yes	Yes
1602	63	Married (including common law)	White	Male	Poorly differentiated; Grade III	T3	0	M0	60	4 or more regional lymph nodes removed	None; diagnosed at autopsy	None/Unknown	No/Unknown	32	4	2	9	Alive	Yes	Yes
1603	62	Single (never married)	White	Female	Moderately differentiated; Grade II	T2	-1.94591	M0	60	1 to 3 regional lymph nodes removed	None; diagnosed at autopsy	None/Unknown	No/Unknown	55	3	0	5	Alive	Yes	Yes
1604	60	Married (including common law)	Other (American Indian/AK Native, Asian/Pacific Islander)	Male	Moderately differentiated; Grade II	T2	-1.94591	M1	40	1 to 3 regional lymph nodes removed	Non-primary surgical procedure to distant site	None/Unknown	Yes	18	3	0	5	Alive	Yes	Yes
1605	80	Married (including common law)	Other (American Indian/AK Native, Asian/Pacific Islander)	Male	Poorly differentiated; Grade III	T3	1.60944	M0	60	1 to 3 regional lymph nodes removed	None; diagnosed at autopsy	Recommended, unknown if administered	Yes	55	2	2	7	Alive	Yes	Yes
1606	75	Widowed	White	Female	Poorly differentiated; Grade III	T2	-1.09861	M0	40	1 to 3 regional lymph nodes removed	Non-primary surgical procedure to distant site	None/Unknown	No/Unknown	18	1	0	5	Alive	Yes	Yes
1607	59	Married (including common law)	Black	Male	Poorly differentiated; Grade III	T2	-1.09861	M1	30	1 to 3 regional lymph nodes removed	Non-primary surgical procedure to distant site	Beam radiation	Yes	23	1	0	8	Alive	Yes	Yes
1608	61	Single (never married)	Black	Female	Poorly differentiated; Grade III	T2	-0.847298	M0	40	4 or more regional lymph nodes removed	None; diagnosed at autopsy	None/Unknown	Yes	20	4	1	7	Alive	Yes	Yes
1609	66	Married (including common law)	White	Female	Poorly differentiated; Grade III	T2	1.09861	M0	40	1 to 3 regional lymph nodes removed	None; diagnosed at autopsy	None/Unknown	Yes	16	1	1	3	Alive	Yes	Yes
1610	51	Married (including common law)	Other (American Indian/AK Native, Asian/Pacific Islander)	Female	Moderately differentiated; Grade II	T2	-1.60944	M0	40	1 to 3 regional lymph nodes removed	Non-primary surgical procedure to other regional sites	None/Unknown	Yes	23	2	0	3	Alive	Yes	Yes
1611	77	Married (including common law)	White	Female	Poorly differentiated; Grade III	T2	-1.09861	M0	30	1 to 3 regional lymph nodes removed	None; diagnosed at autopsy	None/Unknown	No/Unknown	25	1	0	5	Alive	Yes	Yes
1612	52	Married (including common law)	White	Female	Moderately differentiated; Grade II	T2	-1.60944	M0	40	1 to 3 regional lymph nodes removed	Non-primary surgical procedure to other regional sites	None/Unknown	No/Unknown	25	2	0	2	Alive	Yes	Yes
1613	75	Married (including common law)	White	Female	Moderately differentiated; Grade II	T2	-2.70805	M0	27	4 or more regional lymph nodes removed	Non-primary surgical procedure to other regional sites	None/Unknown	No/Unknown	36	7	0	3	Alive	Yes	Yes
1614	74	Married (including common law)	White	Female	Poorly differentiated; Grade III	T2	-1.94591	M0	40	1 to 3 regional lymph nodes removed	None; diagnosed at autopsy	None/Unknown	Yes	28	3	0	5	Alive	Yes	Yes
1615	71	Married (including common law)	White	Male	Poorly differentiated; Grade III	T2	-2.19722	M0	30	4 or more regional lymph nodes removed	None; diagnosed at autopsy	Beam radiation	Yes	18	4	0	3	Alive	Yes	Yes
1616	65	Single (never married)	Other (American Indian/AK Native, Asian/Pacific Islander)	Female	Well differentiated; Grade I	T2	-2.70805	M0	30	Sentinel lymph node biopsy	Non-primary surgical procedure to distant lymph node(s)	None/Unknown	No/Unknown	30	7	0	0	Alive	Yes	Yes
1617	75	Married (including common law)	White	Female	Moderately differentiated; Grade II	T2	-0.847298	M0	40	1 to 3 regional lymph nodes removed	Non-primary surgical procedure to other regional sites	None/Unknown	No/Unknown	27	4	1	3	Alive	Yes	Yes
1618	67	Single (never married)	White	Female	Poorly differentiated; Grade III	T4	1.60944	M1	40	1 to 3 regional lymph nodes removed	Non-primary surgical procedure to other regional sites	Beam radiation	Yes	63	2	2	1	Alive	Yes	Yes
1619	84	Married (including common law)	White	Female	Moderately differentiated; Grade II	T2	1.09861	M0	40	1 to 3 regional lymph nodes removed	None; diagnosed at autopsy	None/Unknown	No/Unknown	55	1	1	2	Alive	Yes	Yes
1620	67	Married (including common law)	White	Male	Poorly differentiated; Grade III	T2	-1.09861	M0	40	1 to 3 regional lymph nodes removed	None; diagnosed at autopsy	None/Unknown	No/Unknown	28	1	0	2	Alive	Yes	Yes
1621	85	Widowed	White	Female	Well differentiated; Grade I	T2	-1.09861	M0	40	1 to 3 regional lymph nodes removed	None; diagnosed at autopsy	None/Unknown	No/Unknown	40	1	0	6	Alive	Yes	Yes
1622	92	Widowed	White	Female	Well differentiated; Grade I	T2	-1.60944	M0	40	1 to 3 regional lymph nodes removed	None; diagnosed at autopsy	None/Unknown	No/Unknown	10	2	0	5	Alive	No	Yes
1623	75	Married (including common law)	White	Female	Moderately differentiated; Grade II	T1b	-1.94591	M0	40	1 to 3 regional lymph nodes removed	Non-primary surgical procedure to other regional sites	None/Unknown	No/Unknown	14	3	0	10	Alive	No	Yes
1624	49	Married (including common law)	Other (American Indian/AK Native, Asian/Pacific Islander)	Female	Moderately differentiated; Grade II	T3	-1.09861	M0	60	1 to 3 regional lymph nodes removed	None; diagnosed at autopsy	None/Unknown	Yes	20	1	0	9	Alive	Yes	Yes
1625	67	Married (including common law)	White	Female	Well differentiated; Grade I	T1a	-1.09861	M0	40	1 to 3 regional lymph nodes removed	None; diagnosed at autopsy	None/Unknown	No/Unknown	2	1	0	10	Alive	Yes	Yes
1626	51	Married (including common law)	White	Female	Moderately differentiated; Grade II	T3	-1.43508	M0	60	4 or more regional lymph nodes removed	None; diagnosed at autopsy	None/Unknown	Yes	50	12	2	6	Alive	Yes	Yes
1627	72	Married (including common law)	White	Female	Well differentiated; Grade I	T2	1.09861	M0	40	1 to 3 regional lymph nodes removed	None; diagnosed at autopsy	None/Unknown	Yes	35	1	1	8	Alive	Yes	Yes
1628	81	Widowed	White	Female	Poorly differentiated; Grade III	T2	-1.09861	M0	40	1 to 3 regional lymph nodes removed	None; diagnosed at autopsy	None/Unknown	No/Unknown	25	1	0	3	Dead	Yes	Yes
1629	58	Married (including common law)	White	Female	Moderately differentiated; Grade II	T4	-1.94591	M1	40	1 to 3 regional lymph nodes removed	None; diagnosed at autopsy	None/Unknown	Yes	12	3	0	5	Alive	Yes	Yes
1631	65	Married (including common law)	White	Female	Moderately differentiated; Grade II	T3	-0.510826	M0	40	1 to 3 regional lymph nodes removed	None; diagnosed at autopsy	Beam radiation	Yes	50	3	1	4	Alive	Yes	Yes
1632	70	Married (including common law)	White	Male	Moderately differentiated; Grade II	T3	0	M0	30	1 to 3 regional lymph nodes removed	None; diagnosed at autopsy	None/Unknown	No/Unknown	50	2	1	0	Alive	Yes	Yes
1633	83	Married (including common law)	White	Male	Poorly differentiated; Grade III	T2	1.60944	M0	22	1 to 3 regional lymph nodes removed	None; diagnosed at autopsy	None/Unknown	No/Unknown	25	2	2	3	Alive	No	Yes
1634	66	Married (including common law)	White	Female	Moderately differentiated; Grade II	T2	-1.09861	M0	30	1 to 3 regional lymph nodes removed	Non-primary surgical procedure to other regional sites	None/Unknown	Yes	20	1	0	1	Alive	Yes	Yes
1635	74	Married (including common law)	White	Male	Moderately differentiated; Grade II	T2	-1.09861	M0	40	1 to 3 regional lymph nodes removed	None; diagnosed at autopsy	None/Unknown	No/Unknown	19	1	0	2	Alive	Yes	Yes
1636	78	Widowed	White	Male	Moderately differentiated; Grade II	T2	-1.09861	M0	40	1 to 3 regional lymph nodes removed	None; diagnosed at autopsy	None/Unknown	No/Unknown	20	1	0	0	Alive	No	Yes
1637	68	Married (including common law)	White	Male	Moderately differentiated; Grade II	T3	2.3979	M1	40	4 or more regional lymph nodes removed	Non-primary surgical procedure to other regional sites	None/Unknown	No/Unknown	25	5	5	1	Dead	Yes	Yes
1638	55	Married (including common law)	White	Female	Poorly differentiated; Grade III	T1b	1.09861	M1	40	1 to 3 regional lymph nodes removed	Non-primary surgical procedure to other regional sites	None/Unknown	Yes	9	1	1	6	Alive	Yes	Yes
1639	74	Widowed	White	Female	Poorly differentiated; Grade III	T2	1.09861	M1	40	1 to 3 regional lymph nodes removed	None; diagnosed at autopsy	None/Unknown	No/Unknown	40	1	1	5	Dead	Yes	Yes
1640	63	Married (including common law)	White	Male	Poorly differentiated; Grade III	T3	1.60944	M1	60	1 to 3 regional lymph nodes removed	Any combo of sur proc to oth rg, dis lym nd, and/or dis site	None/Unknown	Yes	26	2	2	5	Alive	Yes	Yes
1641	71	Widowed	White	Female	Moderately differentiated; Grade II	T3	1.60944	M0	60	1 to 3 regional lymph nodes removed	Non-primary surgical procedure to other regional sites	Beam radiation	Yes	23	2	2	4	Alive	Yes	Yes
1642	66	Divorced	Black	Female	Moderately differentiated; Grade II	T2	-2.19722	M0	40	4 or more regional lymph nodes removed	Non-primary surgical procedure to other regional sites	Beam radiation	Yes	35	4	0	3	Alive	Yes	Yes
1643	64	Married (including common law)	White	Female	Moderately differentiated; Grade II	T2	-1.60944	M0	40	Biopsy or aspiration of regional lymph node, NOS	None; diagnosed at autopsy	None/Unknown	No/Unknown	15	2	0	9	Alive	Yes	Yes
1644	70	Married (including common law)	Black	Male	Well differentiated; Grade I	T4	-1.75786	M0	60	4 or more regional lymph nodes removed	None; diagnosed at autopsy	None/Unknown	No/Unknown	82	16	2	4	Alive	Yes	Yes
1645	60	Married (including common law)	White	Female	Poorly differentiated; Grade III	T1a	-1.60944	M0	40	1 to 3 regional lymph nodes removed	None; diagnosed at autopsy	None/Unknown	No/Unknown	26	2	0	0	Alive	No	Yes
1646	79	Married (including common law)	White	Male	Moderately differentiated; Grade II	T2	1.09861	M1	30	1 to 3 regional lymph nodes removed	Non-primary surgical procedure to distant site	None/Unknown	No/Unknown	48	1	1	1	Dead	No	Yes
1647	55	Married (including common law)	Black	Female	Poorly differentiated; Grade III	T2	-1.09861	M1	40	1 to 3 regional lymph nodes removed	None; diagnosed at autopsy	None/Unknown	Yes	42	1	0	9	Alive	Yes	Yes
1648	54	Divorced	Black	Female	Well differentiated; Grade I	T2	-2.19722	M0	40	1 to 3 regional lymph nodes removed	Non-primary surgical procedure to other regional sites	None/Unknown	No/Unknown	19	4	0	11	Alive	Yes	Yes
1649	77	Married (including common law)	White	Male	Poorly differentiated; Grade III	T3	-2.19722	M1	40	4 or more regional lymph nodes removed	Non-primary surgical procedure to other regional sites	None/Unknown	Yes	80	4	0	10	Alive	Yes	Yes
1650	77	Widowed	White	Female	Poorly differentiated; Grade III	T4	-0.510826	M1	30	4 or more regional lymph nodes removed	Any combo of sur proc to oth rg, dis lym nd, and/or dis site	None/Unknown	No/Unknown	90	19	7	7	Dead	No	Yes
1651	88	Widowed	White	Male	Moderately differentiated; Grade II	T2	1.09861	M0	40	1 to 3 regional lymph nodes removed	None; diagnosed at autopsy	None/Unknown	No/Unknown	13	1	1	3	Alive	No	Yes
1652	86	Married (including common law)	White	Female	Well differentiated; Grade I	T1b	-2.3979	M0	40	4 or more regional lymph nodes removed	None; diagnosed at autopsy	None/Unknown	No/Unknown	30	5	0	8	Alive	Yes	Yes
1653	77	Married (including common law)	White	Female	Moderately differentiated; Grade II	T2	-1.60944	M0	40	1 to 3 regional lymph nodes removed	None; diagnosed at autopsy	None/Unknown	No/Unknown	25	2	0	2	Alive	Yes	Yes
1654	48	Married (including common law)	Other (American Indian/AK Native, Asian/Pacific Islander)	Female	Moderately differentiated; Grade II	T3	1.09861	M0	40	1 to 3 regional lymph nodes removed	Any combo of sur proc to oth rg, dis lym nd, and/or dis site	None/Unknown	Yes	15	1	1	3	Alive	Yes	Yes
1655	91	Widowed	Black	Female	Moderately differentiated; Grade II	T1b	0	M0	40	1 to 3 regional lymph nodes removed	None; diagnosed at autopsy	None/Unknown	No/Unknown	20	2	1	1	Alive	Yes	Yes
1656	71	Married (including common law)	White	Female	Poorly differentiated; Grade III	T2	1.09861	M0	40	1 to 3 regional lymph nodes removed	None; diagnosed at autopsy	None/Unknown	Yes	31	1	1	0	Alive	Yes	Yes
1657	76	Widowed	White	Female	Moderately differentiated; Grade II	T4	-2.94444	M0	60	4 or more regional lymph nodes removed	Non-primary surgical procedure to other regional sites	None/Unknown	Yes	42	9	0	0	Alive	Yes	Yes
1658	88	Single (never married)	White	Female	Poorly differentiated; Grade III	T1a	-3.3673	M0	30	4 or more regional lymph nodes removed	Non-primary surgical procedure to other regional sites	None/Unknown	No/Unknown	30	14	0	1	Alive	Yes	Yes
1659	60	Single (never married)	White	Female	Poorly differentiated; Grade III	T3	-1.7346	M0	90	4 or more regional lymph nodes removed	None; diagnosed at autopsy	None/Unknown	Yes	69	9	1	9	Alive	Yes	Yes
1660	54	Married (including common law)	Black	Male	Well differentiated; Grade I	T1a	-1.94591	M0	30	1 to 3 regional lymph nodes removed	None; diagnosed at autopsy	None/Unknown	No/Unknown	10	3	0	3	Alive	Yes	Yes
1661	52	Single (never married)	White	Female	Poorly differentiated; Grade III	T2	-1.94591	M0	40	1 to 3 regional lymph nodes removed	Non-primary surgical procedure to other regional sites	None/Unknown	Yes	25	11	1	0	Alive	Yes	Yes
1662	83	Married (including common law)	Black	Male	Moderately differentiated; Grade II	T2	0	M1	30	1 to 3 regional lymph nodes removed	Non-primary surgical procedure performed	None/Unknown	Yes	10	2	1	2	Dead	No	Yes
1663	78	Married (including common law)	Black	Female	Poorly differentiated; Grade III	T2	-1.09861	M0	40	1 to 3 regional lymph nodes removed	None; diagnosed at autopsy	None/Unknown	Yes	24	1	0	6	Alive	No	Yes
1664	80	Married (including common law)	White	Male	Moderately differentiated; Grade II	T3	1.09861	M0	40	1 to 3 regional lymph nodes removed	Non-primary surgical procedure to distant site	None/Unknown	Yes	20	1	1	7	Alive	Yes	Yes
1665	71	Married (including common law)	White	Female	Moderately differentiated; Grade II	T2	-1.94591	M0	40	1 to 3 regional lymph nodes removed	Non-primary surgical procedure to distant site	None/Unknown	No/Unknown	27	3	0	10	Alive	Yes	Yes
1666	68	Single (never married)	Black	Female	Well differentiated; Grade I	T2	-2.3979	M0	30	4 or more regional lymph nodes removed	None; diagnosed at autopsy	None/Unknown	No/Unknown	70	5	0	3	Alive	Yes	Yes
1667	58	Married (including common law)	White	Female	Moderately differentiated; Grade II	T2	-0.847298	M0	40	1 to 3 regional lymph nodes removed	Non-primary surgical procedure to other regional sites	Beam radiation	No/Unknown	30	4	1	10	Alive	Yes	Yes
1668	81	Widowed	White	Female	Moderately differentiated; Grade II	T1b	-1.09861	M0	40	1 to 3 regional lymph nodes removed	None; diagnosed at autopsy	None/Unknown	No/Unknown	6	1	0	7	Alive	Yes	Yes
